# Supplementary material for: Single-Nucleotide Polymorphism Markers from De-Novo Assembly of the Pomegranate Transcriptome Reveal Germplasm Genetic Diversity
Source: PLoS One. 2014 Feb 18;9(2):e88998. doi: 10.1371/journal.pone.0088998 (PMC3928336; doi:10.1371/journal.pone.0088998)
Supplement: Table S1 — Functional annotation of pomegranate consensus sequences. (XLSX) [file pone.0088998.s001.xlsx]

## Sheet: germplasm
Accession	Group level 1	Group level 2	Group level 3	Group name	Country of origin	Peel color	Aril color	Taste
P.G.160-61	G1	G1	G1	India-China-Iran	Unknown	Yellow pink	White	Sweet
P.G.145-46	G1	G1	G1	India-China-Iran	India	Red	Red	Sweet
P.G.279-290	G1	G1	G1	India-China-Iran	Unknown	Red	Red	Sweet
P.G.149-50	G1	G1	G1	India-China-Iran	Unknown	Yellow pink	Light red	Sour
P.G.232-243	G1	G1	G1	India-China-Iran	Unknown	Green red	Light pink	Sour
P.G.253-264	G1	G1	G1	India-China-Iran	Local breeding	Dark purple	Purple	Sour
P.G.201-212	G1	G1	G1	India-China-Iran	China	Pink	White	Sweet
P.G.167-68	G1	G1	G1	India-China-Iran	Unknown	Yellow	White	Sour
P.G.207-218	G1	G1	G1	India-China-Iran	USA	Yellow pink	Light pink	Sweet
P.G.164-65	G1	G1	G1	India-China-Iran	Unknown	Yellow	White	Sweet
P.G.254-265	G1	G1	G1	India-China-Iran	Unknown	Yellow	White	Sweet
P.G.224-235	G1	G1	G1	India-China-Iran	Unknown	Yellow pink	White	Sweet sour
P.G.255-266	G1	G1	G1	India-China-Iran	Unknown	Yellow pink	White	Unknown
P.G.261-272	G1	G1	G1	India-China-Iran	Unknown	Green orange	White red	Sour
P.G.259-270	G1	G1	G1	India-China-Iran	Local breeding	Yellow green pink red	Red white	Slightly sour
P.G.227-238	G1	G1	G1	India-China-Iran	Local breeding	Dark purple	White red	Sour
P.G.294-305	G1	G1	G1	India-China-Iran	Local breeding	Red	Red	Sour
P.G.271-282	G1	G1	G1	India-China-Iran	Local breeding	Yellow orange red	Light red	Slightly sour
P.G.240-251	G1	G1	G1	India-China-Iran	Unknown	No fruit	No fruit	No fruit
P.G.239-250	G1	G1	G1	India-China-Iran	Unknown	No fruit	No fruit	No fruit
P.G.229-240	G1	G1	G1	India-China-Iran	Unknown	No fruit	No fruit	No fruit
P.G.221-232	G1	G1	G1	India-China-Iran	Central Asia	Yellow pink	White	Sour
P.G.202-213	G1	G1	G1	India-China-Iran	China	Pink yellow	White	Sour
P.G.112-13	G1	G1	G1	India-China-Iran	Israel	Red	Red	Sour
P.G.103-4	G1	G1	G1	India-China-Iran	Unknown	Pink red	Pink red	Slightly sour
P.G.208-219	G1	G1	G1	India-China-Iran	USA	red	Light pink	Slightly sour
P.G.102-3	G1	G1	G1	India-China-Iran	Unknown	Yellow pink red	Pink red	Sour
P.G.129-30	G2	G2.1	G2.1	Wonderful-type	Israel	Red	Red white	Slightly sour
P.G.118-19	G2	G2.1	G2.1	Wonderful-type	Israel	Pink red	Red	Slightly sour
P.G.166-67	G2	G2.1	G2.1	Wonderful-type	Unknown	Red	Red white	Sour
P.G.100-1	G2	G2.1	G2.1	Wonderful-type	Israel	Red	Red	Slightly sour
P.G.108-9	G2	G2.1	G2.1	Wonderful-type	Israel	Red	Red	Slightly sour
P.G.116-17	G2	G2.1	G2.1	Wonderful-type	Israel	Red	Red	Sour
P.G.146-47	G2	G2.1	G2.1	Wonderful-type	Israel	Red	Red	Slightly sour
P.G.236-247	G2	G2.1	G2.1	Wonderful-type	Israel	Pink red	Red white	Slightly sour
P.G.238-249	G2	G2.1	G2.1	Wonderful-type	Israel	Red	Red	Slightly sour
P.G.152-53	G2	G2.1	G2.1	Wonderful-type	Unknown	Red	Red white	Slightly sour
P.G.235-246	G2	G2.1	G2.1	Wonderful-type	Israel	Red	Red white	Slightly sour
P.G.159-60	G2	G2.1	G2.1	Wonderful-type	Israel	Red	Red white	Sweet
P.G.104-5	G2	G2.1	G2.1	Wonderful-type	Israel	Red	Red	Sour
P.G.135-36	G2	G2.1	G2.1	Wonderful-type	Israel	Red	Red	Slightly sour
P.G.134-35	G2	G2.1	G2.1	Wonderful-type	Israel	Red	Red	Slightly sour
P.G.144-45	G2	G2.1	G2.1	Wonderful-type	Israel	Red	Red white	Sweet
P.G.141-42	G2	G2.1	G2.1	Wonderful-type	Israel	Red	Red white	Sweet
P.G.105-6	G2	G2.1	G2.1	Wonderful-type	Israel	Red	Red	Sweet
P.G.211-222	G2	G2.2	G2.2.1	Mollar	Spain	Pink red	Light pink	Sweet
P.G.212-223	G2	G2.2	G2.2.1	Mollar	Spain	Pink	Light pink	Sweet
P.G.213-224	G2	G2.2	G2.2.1	Mollar	Spain	Pink	Light pink	Sweet
P.G.200-211	G2	G2.2	G2.2.1	Mollar	Spain	Pink red green	Light pink	Sweet
P.G.214-225	G2	G2.2	G2.2.1	Mollar	Spain	Pink	Light pink	Sweet
P.G.256-267	G2	G2.2	G2.2.1	Central Asia & California	Local breeding	Red	Red white	Sweet
P.G.203-214	G2	G2.2	G2.2.1	Central Asia & California	USA	Pink orange	Light pink	Sweet
P.G.204-215	G2	G2.2	G2.2.1	Central Asia & California	USA	Pink orange	Light pink	Sweet
P.G.210-221	G2	G2.2	G2.2.1	Central Asia & California	USA	Pink	Light pink	Sweet
P.G.223-234	G2	G2.2	G2.2.1	Central Asia & California	Central Asia	Pink red	Red white	Slightly sour
P.G.219-230	G2	G2.2	G2.2.1	Central Asia & California	Central Asia	Red	Red white	Sweet
P.G.246-257	G2	G2.2	G2.2.1	Central Asia & California	Central Asia	Red	Red white	Sweet
P.G.247-258	G2	G2.2	G2.2.1	Central Asia & California	Central Asia	Pink red	Red white	Sweet
P.G.222-233	G2	G2.2	G2.2.1	Central Asia & California	Central Asia	Red	Red white	Sweet
P.G.220-231	G2	G2.2	G2.2.1	Central Asia & California	Central Asia	Red	Red white	Sour
P.G.157-58	G2	G2.2	G2.2.1	Central Asia & California	Central Asia	Red orange	Red white	Sweet
P.G.245-256	G2	G2.2	G2.2.1	Central Asia & California	Central Asia	Pink red	Red white	Sweet
P.G.244-255	G2	G2.2	G2.2.1	Central Asia & California	Central Asia	Pink red	Red white	Sweet
P.G.206-217	G2	G2.2	G2.2.1	Central Asia & California	USA	Red	Pink	Sour
P.G.243-254	G2	G2.2	G2.2.1	Central Asia & California	Central Asia	Red	Red	Slightly sour
P.G.215-226	G2	G2.2	G2.2.1	Central Asia & California	Spain	No fruit	No fruit	No fruit
P.G.165-66	G2	G2.2	G2.2.1	Central Asia & California	Central Asia	Yellow	Red white	Sour
P.G.218-229	G2	G2.2	G2.2.2	Israel	Local breeding	Red	Red	Sweet
P.G.290-301	G2	G2.2	G2.2.2	Israel	Local breeding	Red	Red	Sweet
P.G.169-70	G2	G2.2	G2.2.2	Israel	Israel	No fruit	No fruit	No fruit
P.G.110-11	G2	G2.2	G2.2.2	Israel	Israel	Pink	Pink	Sweet
P.G.119-20	G2	G2.2	G2.2.2	Israel	Israel	Pink	Pink	Sweet
P.G.132-33	G2	G2.2	G2.2.2	Israel	Israel	Pink	Pink	Sweet
P.G.113-14	G2	G2.2	G2.2.2	Israel	Israel	Pink	Pink	Sweet
P.G.234-245	G2	G2.2	G2.2.2	Israel	Local breeding	Red	Red white	Sweet
P.G.151-52	G2	G2.2	G2.2.2	Israel	Unknown	Red	Red	Sweet
P.G.128-29	G2	G2.2	G2.2.2	Israel	Israel	Red	Red	Sweet
P.G.153-54	G2	G2.2	G2.2.2	Israel	Israel	Red	Red	Sweet
P.G.155-56	G2	G2.2	G2.2.2	Israel	Unknown	Red	Red	Sweet
P.G.154-55	G2	G2.2	G2.2.2	Israel	Unknown	Red	Red	Sweet
P.G.137-38	G2	G2.2	G2.2.2	Israel	Israel	Dark purple	Dark pink	Sweet
P.G.138-39	G2	G2.2	G2.2.2	Israel	Israel	Dark purple	Dark pink	Sweet
P.G.127-28	G2	G2.2	G2.2.2	Israel	Israel	Dark purple	Dark pink	Sweet
P.G.107-8	G2	G2.2	G2.2.2	Israel	Israel	Pink	Pink	Sweet
P.G.126-27	G2	G2.2	G2.2.2	Israel	Israel	Pink	Pink	Sweet
P.G.125-26	G2	G2.2	G2.2.2	Israel	Israel	Pink	Red	Sour
P.G.162-63	G2	G2.2	G2.2.2	Israel	Local breeding	Red	Red	Sour
P.G.158-59	G2	G2.2	G2.2.2	Israel	Unknown	Green orange	White red	Sweet
P.G.124-25	G2	G2.2	G2.2.2	Israel	Israel	Yellow pink	Light pink	Sweet
P.G.106-7	G2	G2.2	G2.2.2	Israel	Israel	Yellow	Pink	Sweet
P.G.216-227	G2	G2.2	G2.2.2	Israel	USA	Pink	Light pink	Sweet
P.G.205-216	G2	G2.2	G2.2.2	Israel	Spain	Pink	Light pink	Sweet
P.G.150-51	G2	G2.2	G2.2.2	Israel	Israel	Red	Red	Sweet
P.G.130-31	G2	G2.2	G2.2.2	Israel	Israel	Red	Red	Sweet
P.G.140-41	G2	G2.2	G2.2.2	Israel	Unknown	Pink red	Pink	Sweet
P.G.309-320	G2	G2.2	G2.2.2	Israel	Israel	Unknown	Unknown	Unknown
P.G.147-48	G2	G2.2	G2.2.2	Israel	Israel	Red orange	White red	Slightly sour
P.G.133-34	G2	G2.2	G2.2.2	Israel	Israel	Pink red	Light pink	Slightly sour
P.G.136-37	G2	G2.2	G2.2.2	Israel	Israel	Yellow pink	Pink	Slightly sour
P.G.209-220	G2	G2.2	G2.2.2	Israel	Turkey	Pink	Light pink	Sweet
P.G.163-64	G2	G2.2	G2.2.2	Israel	Unknown	Yellow pink	Light pink	Sweet
P.G.228-239	G2	G2.2	G2.2.2	Israel	Unknown	No fruit	No fruit	No fruit
P.G.142-43	G2	G2.2	G2.2.2	Israel	Israel	Yellow	White red	Sour
P.G.109-10	G2	G2.2	G2.2.2	Israel	Israel	Yellow pink	Pink	Sweet
P.G.117-18	G2	G2.2	G2.2.2	Israel	Israel	Yellow pink	Pink	Sweet
