# Supplementary material for: Single-Nucleotide Polymorphism Markers from De-Novo Assembly of the Pomegranate Transcriptome Reveal Germplasm Genetic Diversity
Source: PLoS One. 2014 Feb 18;9(2):e88998. doi: 10.1371/journal.pone.0088998 (PMC3928336; doi:10.1371/journal.pone.0088998)
Supplement: Table S2 — List of SSR motifs in pomegranate transcriptome. (XLSX) [file pone.0088998.s002.xlsx]

## Sheet: new_orf
Contig	Sequence Description	E-Value	Contig Length	ORF Width	Start ORF	End ORF	Number of GO hits	GO	BP GOID	BP GOTERM	MF GOID	MF GOTERM	CC GOID	CC GOTERM	BP Slim GOID	BP Slim GOTERM	MFslimGOID	MFslimGOTERM	CC Slim GOID	CC Slim GOTERM
pomegranate_c59969	rrna intron-encoded homing endonuclease	5.09069e-13	155	150	5	154	1	F;GO:0004519;endonuclease activity	NA	NA	GO:0004519	endonuclease activity	NA	NA	NA	NA	GO:0016787	hydrolase activity	NA	NA
pomegranate_rep_c68691	rrna intron-encoded homing endonuclease	1.52315e-09	161	153	160	8	1	F;GO:0004519;endonuclease activity	NA	NA	GO:0004519	endonuclease activity	NA	NA	NA	NA	GO:0016787	hydrolase activity	NA	NA
pomegranate_rep_c61063	No hit	NA	167	156	163	8	NA	NA	NA	NA	NA	NA	NA	NA	NA	NA	NA	NA	NA	NA
pomegranate_rep_c60970	No hit	NA	170	168	1	168	NA	NA	NA	NA	NA	NA	NA	NA	NA	NA	NA	NA	NA	NA
pomegranate_rep_c59089	No hit	NA	171	150	22	171	NA	NA	NA	NA	NA	NA	NA	NA	NA	NA	NA	NA	NA	NA
pomegranate_c63080	No hit	NA	176	171	6	176	NA	NA	NA	NA	NA	NA	NA	NA	NA	NA	NA	NA	NA	NA
pomegranate_rep_c59924	No hit	NA	176	162	6	167	NA	NA	NA	NA	NA	NA	NA	NA	NA	NA	NA	NA	NA	NA
pomegranate_rep_c58862	No hit	NA	179	153	27	179	NA	NA	NA	NA	NA	NA	NA	NA	NA	NA	NA	NA	NA	NA
pomegranate_rep_c62270	No hit	NA	179	168	10	177	NA	NA	NA	NA	NA	NA	NA	NA	NA	NA	NA	NA	NA	NA
pomegranate_rep_c55475	3-ketoacyl- thiolase	3.01094e-10	181	180	1	180	22	C;GO:0009507;chloroplast;P;GO:0080129;proteasome core complex assembly;F;GO:0003988;acetyl-CoA C-acyltransferase activity	GO:0080129	proteasome core complex assembly	GO:0003988	acetyl-CoA C-acyltransferase activity	GO:0009507	chloroplast	GO:0016043	cellular component organization	GO:0016740	transferase activity	GO:0009536	plastid
pomegranate_rep_c62670	No hit	NA	181	156	158	3	NA	NA	NA	NA	NA	NA	NA	NA	NA	NA	NA	NA	NA	NA
pomegranate_c62934	No hit	NA	182	168	15	182	NA	NA	NA	NA	NA	NA	NA	NA	NA	NA	NA	NA	NA	NA
pomegranate_rep_c31507	No hit	NA	182	174	8	181	NA	NA	NA	NA	NA	NA	NA	NA	NA	NA	NA	NA	NA	NA
pomegranate_rep_c64306	No hit	NA	183	168	168	1	NA	NA	NA	NA	NA	NA	NA	NA	NA	NA	NA	NA	NA	NA
pomegranate_rep_c61919	No hit	NA	185	180	6	185	NA	NA	NA	NA	NA	NA	NA	NA	NA	NA	NA	NA	NA	NA
pomegranate_c60758	No hit	NA	187	150	38	187	NA	NA	NA	NA	NA	NA	NA	NA	NA	NA	NA	NA	NA	NA
pomegranate_c65232	protein	8.42899e-16	188	186	2	187	10	C;GO:0016023;cytoplasmic membrane-bounded vesicle;P;GO:0043086;negative regulation of catalytic activity;F;GO:0045330;aspartyl esterase activity	GO:0043086	negative regulation of catalytic activity	GO:0045330	aspartyl esterase activity	GO:0016023	cytoplasmic membrane-bounded vesicle	GO:0008152	metabolic process	GO:0016787	hydrolase activity	GO:0005737	cytoplasm
pomegranate_c42532	No hit	NA	188	153	35	187	NA	NA	NA	NA	NA	NA	NA	NA	NA	NA	NA	NA	NA	NA
pomegranate_c58423	No hit	NA	188	156	31	186	NA	NA	NA	NA	NA	NA	NA	NA	NA	NA	NA	NA	NA	NA
pomegranate_rep_c60230	pinus taeda anonymous locus 0_9423_01 genomic sequence	1.6186e-08	191	189	190	2	2	C;GO:0016023;cytoplasmic membrane-bounded vesicle;P;GO:0008152;metabolic process	GO:0008152	metabolic process	NA	NA	GO:0016023	cytoplasmic membrane-bounded vesicle	GO:0008150	biological_process	NA	NA	GO:0005737	cytoplasm
pomegranate_rep_c64810	subtilisin-like protease-like	8.11129e-11	192	180	11	190	7	C;GO:0048046;apoplast;P;GO:0043086;negative regulation of catalytic activity;F;GO:0042802;identical protein binding	GO:0043086	negative regulation of catalytic activity	GO:0042802	identical protein binding	GO:0048046	apoplast	GO:0008152	metabolic process	GO:0005515	protein binding	GO:0005576	extracellular region
pomegranate_c59204	No hit	NA	192	153	39	191	NA	NA	NA	NA	NA	NA	NA	NA	NA	NA	NA	NA	NA	NA
pomegranate_rep_c54323	No hit	NA	193	159	34	192	NA	NA	NA	NA	NA	NA	NA	NA	NA	NA	NA	NA	NA	NA
pomegranate_c60971	senescence-associated protein	2.34145e-26	195	165	31	195	NA	NA	NA	NA	NA	NA	NA	NA	NA	NA	NA	NA	NA	NA
pomegranate_c61248	No hit	NA	195	159	160	2	NA	NA	NA	NA	NA	NA	NA	NA	NA	NA	NA	NA	NA	NA
pomegranate_c63563	No hit	NA	196	174	17	190	NA	NA	NA	NA	NA	NA	NA	NA	NA	NA	NA	NA	NA	NA
pomegranate_rep_c62357	No hit	NA	198	162	36	197	NA	NA	NA	NA	NA	NA	NA	NA	NA	NA	NA	NA	NA	NA
pomegranate_rep_c48940	ribulose- -bisphosphate carboxylase oxygenase small subunit	1.3682e-26	199	165	34	198	7	C;GO:0009573;chloroplast ribulose bisphosphate carboxylase complex;P;GO:0055114;oxidation-reduction process;F;GO:0016984;ribulose-bisphosphate carboxylase activity	GO:0055114	oxidation-reduction process	GO:0016984	ribulose-bisphosphate carboxylase activity	GO:0009573	chloroplast ribulose bisphosphate carboxylase complex	GO:0008152	metabolic process	GO:0003824	catalytic activity	GO:0009536	plastid
pomegranate_rep_c64216	No hit	NA	200	153	46	198	NA	NA	NA	NA	NA	NA	NA	NA	NA	NA	NA	NA	NA	NA
pomegranate_rep_c56641	60s ribosomal protein l31	9.85076e-09	202	168	33	200	2	C;GO:0044444;cytoplasmic part	NA	NA	NA	NA	GO:0044444	cytoplasmic part	NA	NA	NA	NA	GO:0005737	cytoplasm
pomegranate_c56923	atp-dependent dna helicase q-like 2	8.58146e-13	202	177	26	202	15	C;GO:0016592;mediator complex;P;GO:0045492;xylan biosynthetic process;F;GO:0043140;ATP-dependent 3'-5' DNA helicase activity	GO:0045492	xylan biosynthetic process	GO:0043140	ATP-dependent 3'-5' DNA helicase activity	GO:0016592	mediator complex	GO:0009987	cellular process	GO:0016787	hydrolase activity	GO:0005654	nucleoplasm
pomegranate_c57423	No hit	NA	202	180	180	1	NA	NA	NA	NA	NA	NA	NA	NA	NA	NA	NA	NA	NA	NA
pomegranate_rep_c48829	No hit	NA	202	168	6	173	NA	NA	NA	NA	NA	NA	NA	NA	NA	NA	NA	NA	NA	NA
pomegranate_rep_c60932	No hit	NA	203	189	12	200	NA	NA	NA	NA	NA	NA	NA	NA	NA	NA	NA	NA	NA	NA
pomegranate_c59702	No hit	NA	204	162	162	1	NA	NA	NA	NA	NA	NA	NA	NA	NA	NA	NA	NA	NA	NA
pomegranate_rep_c52514	No hit	NA	206	150	26	175	NA	NA	NA	NA	NA	NA	NA	NA	NA	NA	NA	NA	NA	NA
pomegranate_rep_c65252	No hit	NA	206	174	31	204	NA	NA	NA	NA	NA	NA	NA	NA	NA	NA	NA	NA	NA	NA
pomegranate_c60275	3-hexulose-6-phosphate isomerase-like	9.12932e-07	209	192	17	208	NA	NA	NA	NA	NA	NA	NA	NA	NA	NA	NA	NA	NA	NA
pomegranate_c63060	calnexin homolog	6.75475e-10	209	171	37	207	32	C;GO:0016021;integral to membrane;P;GO:0050832;defense response to fungus;F;GO:0051082;unfolded protein binding	GO:0050832	defense response to fungus	GO:0051082	unfolded protein binding	GO:0016021	integral to membrane	GO:0009607	response to biotic stimulus	GO:0005515	protein binding	GO:0016020	membrane
pomegranate_rep_c55949	No hit	NA	210	177	32	208	NA	NA	NA	NA	NA	NA	NA	NA	NA	NA	NA	NA	NA	NA
pomegranate_c58255	expansin a13	4.66232e-11	211	156	158	3	5	C;GO:0016020;membrane;P;GO:0009831;plant-type cell wall modification involved in multidimensional cell growth	GO:0009831	plant-type cell wall modification involved in multidimensional cell growth	NA	NA	GO:0016020	membrane	GO:0040007	growth	NA	NA	GO:0005575	cellular_component
pomegranate_c62391	No hit	NA	211	177	24	200	NA	NA	NA	NA	NA	NA	NA	NA	NA	NA	NA	NA	NA	NA
pomegranate_rep_c63300	hypothetical protein CAOG_08063 [Capsaspora owczarzaki ATCC 30864]	1.40379e-07	212	186	186	1	1	F;GO:0008146;sulfotransferase activity	NA	NA	GO:0008146	sulfotransferase activity	NA	NA	NA	NA	GO:0016740	transferase activity	NA	NA
pomegranate_c61242	No hit	NA	213	204	9	212	NA	NA	NA	NA	NA	NA	NA	NA	NA	NA	NA	NA	NA	NA
pomegranate_c63255	No hit	NA	213	189	25	213	NA	NA	NA	NA	NA	NA	NA	NA	NA	NA	NA	NA	NA	NA
pomegranate_rep_c59346	No hit	NA	213	192	22	213	NA	NA	NA	NA	NA	NA	NA	NA	NA	NA	NA	NA	NA	NA
pomegranate_rep_c65809	No hit	NA	213	198	16	213	NA	NA	NA	NA	NA	NA	NA	NA	NA	NA	NA	NA	NA	NA
pomegranate_c37353	No hit	NA	214	162	162	1	NA	NA	NA	NA	NA	NA	NA	NA	NA	NA	NA	NA	NA	NA
pomegranate_c48062	g-type lectin s-receptor-like serine threonine-protein kinase sd2-5-like	5.83749e-30	215	180	16	195	9	C;GO:0005886;plasma membrane;P;GO:0046777;protein autophosphorylation;F;GO:0031625;ubiquitin protein ligase binding	GO:0046777	protein autophosphorylation	GO:0031625	ubiquitin protein ligase binding	GO:0005886	plasma membrane	GO:0019538	protein metabolic process	GO:0005515	protein binding	GO:0016020	membrane
pomegranate_c38596	calcineurin-like metallo-phosphoesterase-like protein	4.78646e-24	216	201	15	215	9	C;GO:0008287;protein serine/threonine phosphatase complex;P;GO:0006470;protein dephosphorylation;F;GO:0043169;cation binding	GO:0006470	protein dephosphorylation	GO:0043169	cation binding	GO:0008287	protein serine/threonine phosphatase complex	GO:0019538	protein metabolic process	GO:0005488	binding	GO:0005623	cell
pomegranate_c56552	No hit	NA	216	180	216	37	NA	NA	NA	NA	NA	NA	NA	NA	NA	NA	NA	NA	NA	NA
pomegranate_rep_c42267	pyridoxine biosynthesis protein	3.54609e-11	217	204	206	3	21	C;GO:0012505;endomembrane system;P;GO:0043085;positive regulation of catalytic activity;F;GO:0046982;protein heterodimerization activity	GO:0043085	positive regulation of catalytic activity	GO:0046982	protein heterodimerization activity	GO:0012505	endomembrane system	GO:0008152	metabolic process	GO:0005515	protein binding	GO:0005623	cell
pomegranate_c64023	No hit	NA	217	150	66	215	NA	NA	NA	NA	NA	NA	NA	NA	NA	NA	NA	NA	NA	NA
pomegranate_c55770	kinesin heavy chain	7.89986e-11	218	153	153	1	1	F;GO:0000166;nucleotide binding	NA	NA	GO:0000166	nucleotide binding	NA	NA	NA	NA	GO:0005488	binding	NA	NA
pomegranate_c55161	No hit	NA	219	189	26	214	NA	NA	NA	NA	NA	NA	NA	NA	NA	NA	NA	NA	NA	NA
pomegranate_rep_c50612	No hit	NA	222	153	68	220	NA	NA	NA	NA	NA	NA	NA	NA	NA	NA	NA	NA	NA	NA
pomegranate_rep_c61217	No hit	NA	222	186	188	3	NA	NA	NA	NA	NA	NA	NA	NA	NA	NA	NA	NA	NA	NA
pomegranate_rep_c64932	No hit	NA	222	177	177	1	NA	NA	NA	NA	NA	NA	NA	NA	NA	NA	NA	NA	NA	NA
pomegranate_c65076	xylan 1 4-beta-xylosidase	2.66332e-17	223	198	26	223	7	C;GO:0048046;apoplast;P;GO:0010075;regulation of meristem growth;F;GO:0008422;beta-glucosidase activity	GO:0010075	regulation of meristem growth	GO:0008422	beta-glucosidase activity	GO:0048046	apoplast	GO:0040007	growth	GO:0016787	hydrolase activity	GO:0005576	extracellular region
pomegranate_c62307	dna mismatch repair protein	4.93578e-16	224	189	26	214	32	C;GO:0032301;MutSalpha complex;P;GO:0051726;regulation of cell cycle;F;GO:0032138;single base insertion or deletion binding	GO:0051726	regulation of cell cycle	GO:0032138	single base insertion or deletion binding	GO:0032301	MutSalpha complex	GO:0009987	cellular process	GO:0005488	binding	GO:0005634	nucleus
pomegranate_rep_c67320	multidrug resistance protein abc transporter family	2.12823e-19	224	174	49	222	1	P;GO:0016567;protein ubiquitination	GO:0016567	protein ubiquitination	NA	NA	NA	NA	GO:0019538	protein metabolic process	NA	NA	NA	NA
pomegranate_rep_c57186	No hit	NA	225	201	202	2	NA	NA	NA	NA	NA	NA	NA	NA	NA	NA	NA	NA	NA	NA
pomegranate_rep_c58704	No hit	NA	225	162	64	225	NA	NA	NA	NA	NA	NA	NA	NA	NA	NA	NA	NA	NA	NA
pomegranate_rep_c63412	No hit	NA	225	153	72	224	NA	NA	NA	NA	NA	NA	NA	NA	NA	NA	NA	NA	NA	NA
pomegranate_c56746	uncharacterized protein loc100248897	7.1438e-07	226	171	55	225	3	C;GO:0009507;chloroplast;F;GO:0003676;nucleic acid binding	NA	NA	GO:0003676	nucleic acid binding	GO:0009507	chloroplast	NA	NA	GO:0005488	binding	GO:0009536	plastid
pomegranate_rep_c60303	No hit	NA	226	174	183	10	NA	NA	NA	NA	NA	NA	NA	NA	NA	NA	NA	NA	NA	NA
pomegranate_rep_c63511	No hit	NA	226	150	39	188	NA	NA	NA	NA	NA	NA	NA	NA	NA	NA	NA	NA	NA	NA
pomegranate_c64880	auxin influx carrier component	4.59358e-22	228	210	211	2	21	C;GO:0016021;integral to membrane;P;GO:0071555;cell wall organization;F;GO:0015293;symporter activity	GO:0071555	cell wall organization	GO:0015293	symporter activity	GO:0016021	integral to membrane	GO:0016043	cellular component organization	GO:0005215	transporter activity	GO:0016020	membrane
pomegranate_rep_c66072	protein grip	1.80447e-10	228	168	61	228	8	C;GO:0005802;trans-Golgi network;P;GO:0030244;cellulose biosynthetic process;F;GO:0005515;protein binding	GO:0030244	cellulose biosynthetic process	GO:0005515	protein binding	GO:0005802	trans-Golgi network	GO:0009987	cellular process	GO:0005488	binding	GO:0005623	cell
pomegranate_rep_c59824	No hit	NA	229	192	200	9	NA	NA	NA	NA	NA	NA	NA	NA	NA	NA	NA	NA	NA	NA
pomegranate_rep_c63505	No hit	NA	229	159	189	31	NA	NA	NA	NA	NA	NA	NA	NA	NA	NA	NA	NA	NA	NA
pomegranate_rep_c55184	No hit	NA	230	156	3	158	NA	NA	NA	NA	NA	NA	NA	NA	NA	NA	NA	NA	NA	NA
pomegranate_rep_c59596	No hit	NA	230	180	187	8	NA	NA	NA	NA	NA	NA	NA	NA	NA	NA	NA	NA	NA	NA
pomegranate_rep_c51881	No hit	NA	231	168	224	57	NA	NA	NA	NA	NA	NA	NA	NA	NA	NA	NA	NA	NA	NA
pomegranate_rep_c63629	No hit	NA	231	150	68	217	NA	NA	NA	NA	NA	NA	NA	NA	NA	NA	NA	NA	NA	NA
pomegranate_rep_c60036	No hit	NA	232	189	42	230	NA	NA	NA	NA	NA	NA	NA	NA	NA	NA	NA	NA	NA	NA
pomegranate_rep_c49447	PGN [Medicago truncatula]	1.42493e-07	233	222	224	3	NA	NA	NA	NA	NA	NA	NA	NA	NA	NA	NA	NA	NA	NA
pomegranate_rep_c60573	No hit	NA	234	225	227	3	NA	NA	NA	NA	NA	NA	NA	NA	NA	NA	NA	NA	NA	NA
pomegranate_rep_c17769	No hit	NA	235	183	31	213	NA	NA	NA	NA	NA	NA	NA	NA	NA	NA	NA	NA	NA	NA
pomegranate_rep_c46827	No hit	NA	235	183	52	234	NA	NA	NA	NA	NA	NA	NA	NA	NA	NA	NA	NA	NA	NA
pomegranate_rep_c59038	No hit	NA	237	204	32	235	NA	NA	NA	NA	NA	NA	NA	NA	NA	NA	NA	NA	NA	NA
pomegranate_rep_c61637	No hit	NA	237	225	12	236	NA	NA	NA	NA	NA	NA	NA	NA	NA	NA	NA	NA	NA	NA
pomegranate_c56449	No hit	NA	238	177	179	3	NA	NA	NA	NA	NA	NA	NA	NA	NA	NA	NA	NA	NA	NA
pomegranate_c63763	No hit	NA	238	177	194	18	NA	NA	NA	NA	NA	NA	NA	NA	NA	NA	NA	NA	NA	NA
pomegranate_rep_c53583	No hit	NA	238	159	162	4	NA	NA	NA	NA	NA	NA	NA	NA	NA	NA	NA	NA	NA	NA
pomegranate_rep_c24221	No hit	NA	239	171	5	175	NA	NA	NA	NA	NA	NA	NA	NA	NA	NA	NA	NA	NA	NA
pomegranate_rep_c38058	No hit	NA	240	153	86	238	NA	NA	NA	NA	NA	NA	NA	NA	NA	NA	NA	NA	NA	NA
pomegranate_rep_c62145	No hit	NA	240	216	24	239	NA	NA	NA	NA	NA	NA	NA	NA	NA	NA	NA	NA	NA	NA
pomegranate_rep_c42915	probable beta- -galactosyltransferase 20-like	6.28727e-32	241	231	10	240	7	C;GO:0016021;integral to membrane;P;GO:0030206;chondroitin sulfate biosynthetic process;F;GO:0047220;galactosylxylosylprotein 3-beta-galactosyltransferase activity	GO:0030206	chondroitin sulfate biosynthetic process	GO:0047220	galactosylxylosylprotein 3-beta-galactosyltransferase activity	GO:0016021	integral to membrane	GO:0019538	protein metabolic process	GO:0016740	transferase activity	GO:0016020	membrane
pomegranate_rep_c41217	No hit	NA	241	183	57	239	NA	NA	NA	NA	NA	NA	NA	NA	NA	NA	NA	NA	NA	NA
pomegranate_rep_c58590	rna helicase	2.7553e-13	242	165	77	241	8	C;GO:0009536;plastid;P;GO:0051604;protein maturation;F;GO:0017151;DEAD/H-box RNA helicase binding	GO:0051604	protein maturation	GO:0017151	DEAD/H-box RNA helicase binding	GO:0009536	plastid	GO:0019538	protein metabolic process	GO:0005515	protein binding	GO:0005737	cytoplasm
pomegranate_rep_c54472	No hit	NA	242	204	37	240	NA	NA	NA	NA	NA	NA	NA	NA	NA	NA	NA	NA	NA	NA
pomegranate_c50518	cytochrome p450 liketbp	3.94724e-26	243	192	192	1	NA	NA	NA	NA	NA	NA	NA	NA	NA	NA	NA	NA	NA	NA
pomegranate_rep_c55157	probable wrky transcription factor 2-like	6.7411e-10	243	219	25	243	NA	NA	NA	NA	NA	NA	NA	NA	NA	NA	NA	NA	NA	NA
pomegranate_rep_c57600	auxin-repressed protein	3.09361e-07	244	204	41	244	NA	NA	NA	NA	NA	NA	NA	NA	NA	NA	NA	NA	NA	NA
pomegranate_rep_c47148	No hit	NA	244	156	205	50	NA	NA	NA	NA	NA	NA	NA	NA	NA	NA	NA	NA	NA	NA
pomegranate_rep_c64129	No hit	NA	244	231	14	244	NA	NA	NA	NA	NA	NA	NA	NA	NA	NA	NA	NA	NA	NA
pomegranate_rep_c57901	phosphoglycerate kinase	6.94366e-23	245	228	18	245	37	C;GO:0048046;apoplast;P;GO:0070838;divalent metal ion transport;F;GO:0005524;ATP binding	GO:0070838	divalent metal ion transport	GO:0005524	ATP binding	GO:0048046	apoplast	GO:0008150	biological_process	GO:0005488	binding	GO:0005576	extracellular region
pomegranate_c63249	uncharacterized protein at5g08430-like	1.07623e-07	245	237	238	2	NA	NA	NA	NA	NA	NA	NA	NA	NA	NA	NA	NA	NA	NA
pomegranate_rep_c65566	No hit	NA	245	150	185	36	NA	NA	NA	NA	NA	NA	NA	NA	NA	NA	NA	NA	NA	NA
pomegranate_c55058	No hit	NA	245	162	45	206	NA	NA	NA	NA	NA	NA	NA	NA	NA	NA	NA	NA	NA	NA
pomegranate_rep_c58426	cytochrome p450 liketbp	4.95906e-21	247	186	186	1	NA	NA	NA	NA	NA	NA	NA	NA	NA	NA	NA	NA	NA	NA
pomegranate_c54931	nitrilase cyanide hydratase and apolipoprotein n-acyltransferase	1.35048e-18	247	210	210	1	1	F;GO:0016787;hydrolase activity	NA	NA	GO:0016787	hydrolase activity	NA	NA	NA	NA	GO:0003824	catalytic activity	NA	NA
pomegranate_rep_c55256	No hit	NA	247	177	69	245	NA	NA	NA	NA	NA	NA	NA	NA	NA	NA	NA	NA	NA	NA
pomegranate_rep_c66434	polyubiquitin 12	2.30357e-18	248	225	22	246	3	C;GO:0005622;intracellular;P;GO:0016567;protein ubiquitination	GO:0016567	protein ubiquitination	NA	NA	GO:0005622	intracellular	GO:0019538	protein metabolic process	NA	NA	GO:0005623	cell
pomegranate_rep_c59417	thiol protease aleurain	3.9293e-18	248	192	56	247	18	C;GO:0016023;cytoplasmic membrane-bounded vesicle;P;GO:0046686;response to cadmium ion;F;GO:0004197;cysteine-type endopeptidase activity	GO:0046686	response to cadmium ion	GO:0004197	cysteine-type endopeptidase activity	GO:0016023	cytoplasmic membrane-bounded vesicle	GO:0008150	biological_process	GO:0016787	hydrolase activity	GO:0005737	cytoplasm
pomegranate_c62739	uncharacterized protein loc100266244	2.72071e-09	248	207	41	247	NA	NA	NA	NA	NA	NA	NA	NA	NA	NA	NA	NA	NA	NA
pomegranate_c51952	No hit	NA	248	171	76	246	NA	NA	NA	NA	NA	NA	NA	NA	NA	NA	NA	NA	NA	NA
pomegranate_rep_c30033	No hit	NA	248	165	180	16	NA	NA	NA	NA	NA	NA	NA	NA	NA	NA	NA	NA	NA	NA
pomegranate_rep_c57074	No hit	NA	248	231	17	247	NA	NA	NA	NA	NA	NA	NA	NA	NA	NA	NA	NA	NA	NA
pomegranate_c61611	No hit	NA	249	159	39	197	NA	NA	NA	NA	NA	NA	NA	NA	NA	NA	NA	NA	NA	NA
pomegranate_rep_c35802	No hit	NA	249	150	32	181	NA	NA	NA	NA	NA	NA	NA	NA	NA	NA	NA	NA	NA	NA
pomegranate_rep_c62495	No hit	NA	249	186	9	194	NA	NA	NA	NA	NA	NA	NA	NA	NA	NA	NA	NA	NA	NA
pomegranate_rep_c50458	atp synthase subunit beta	1.7577e-18	250	177	74	250	NA	NA	NA	NA	NA	NA	NA	NA	NA	NA	NA	NA	NA	NA
pomegranate_c65670	No hit	NA	251	219	32	250	NA	NA	NA	NA	NA	NA	NA	NA	NA	NA	NA	NA	NA	NA
pomegranate_rep_c41254	No hit	NA	251	177	8	184	NA	NA	NA	NA	NA	NA	NA	NA	NA	NA	NA	NA	NA	NA
pomegranate_c57834	No hit	NA	252	156	95	250	NA	NA	NA	NA	NA	NA	NA	NA	NA	NA	NA	NA	NA	NA
pomegranate_rep_c57494	No hit	NA	252	234	19	252	NA	NA	NA	NA	NA	NA	NA	NA	NA	NA	NA	NA	NA	NA
pomegranate_rep_c59709	No hit	NA	252	192	60	251	NA	NA	NA	NA	NA	NA	NA	NA	NA	NA	NA	NA	NA	NA
pomegranate_rep_c61366	No hit	NA	252	174	175	2	NA	NA	NA	NA	NA	NA	NA	NA	NA	NA	NA	NA	NA	NA
pomegranate_rep_c63435	No hit	NA	252	153	99	251	NA	NA	NA	NA	NA	NA	NA	NA	NA	NA	NA	NA	NA	NA
pomegranate_rep_c64018	adenosine kinase 2	3.29563e-07	253	228	230	3	12	C;GO:0048046;apoplast;P;GO:0080094;response to trehalose-6-phosphate stimulus;F;GO:0016773;phosphotransferase activity, alcohol group as acceptor	GO:0080094	response to trehalose-6-phosphate stimulus	GO:0016773	phosphotransferase activity, alcohol group as acceptor	GO:0048046	apoplast	GO:0008150	biological_process	GO:0016740	transferase activity	GO:0005576	extracellular region
pomegranate_rep_c50505	No hit	NA	253	156	244	89	NA	NA	NA	NA	NA	NA	NA	NA	NA	NA	NA	NA	NA	NA
pomegranate_rep_c67100	No hit	NA	253	192	62	253	NA	NA	NA	NA	NA	NA	NA	NA	NA	NA	NA	NA	NA	NA
pomegranate_rep_c66228	poly -binding protein	8.97427e-14	254	156	83	238	4	P;GO:0046686;response to cadmium ion;F;GO:0003723;RNA binding	GO:0046686	response to cadmium ion	GO:0003723	RNA binding	NA	NA	GO:0008150	biological_process	GO:0005488	binding	NA	NA
pomegranate_c59209	No hit	NA	254	165	237	73	NA	NA	NA	NA	NA	NA	NA	NA	NA	NA	NA	NA	NA	NA
pomegranate_c57892	No hit	NA	255	210	44	253	NA	NA	NA	NA	NA	NA	NA	NA	NA	NA	NA	NA	NA	NA
pomegranate_c59261	No hit	NA	255	174	79	252	NA	NA	NA	NA	NA	NA	NA	NA	NA	NA	NA	NA	NA	NA
pomegranate_c59337	No hit	NA	255	150	106	255	NA	NA	NA	NA	NA	NA	NA	NA	NA	NA	NA	NA	NA	NA
pomegranate_rep_c46365	No hit	NA	255	195	208	14	NA	NA	NA	NA	NA	NA	NA	NA	NA	NA	NA	NA	NA	NA
pomegranate_rep_c56435	No hit	NA	255	180	74	253	NA	NA	NA	NA	NA	NA	NA	NA	NA	NA	NA	NA	NA	NA
pomegranate_c62879	major latex	5.1065e-13	256	204	53	256	6	C;GO:0005829;cytosol;P;GO:0080184;response to phenylpropanoid;F;GO:0005507;copper ion binding	GO:0080184	response to phenylpropanoid	GO:0005507	copper ion binding	GO:0005829	cytosol	GO:0008150	biological_process	GO:0005488	binding	GO:0005737	cytoplasm
pomegranate_c58396	No hit	NA	257	213	214	2	NA	NA	NA	NA	NA	NA	NA	NA	NA	NA	NA	NA	NA	NA
pomegranate_rep_c58331	No hit	NA	257	177	178	2	NA	NA	NA	NA	NA	NA	NA	NA	NA	NA	NA	NA	NA	NA
pomegranate_rep_c59185	No hit	NA	257	210	212	3	NA	NA	NA	NA	NA	NA	NA	NA	NA	NA	NA	NA	NA	NA
pomegranate_c56502	No hit	NA	258	186	38	223	NA	NA	NA	NA	NA	NA	NA	NA	NA	NA	NA	NA	NA	NA
pomegranate_rep_c53770	No hit	NA	258	171	60	230	NA	NA	NA	NA	NA	NA	NA	NA	NA	NA	NA	NA	NA	NA
pomegranate_c62127	No hit	NA	259	171	88	258	NA	NA	NA	NA	NA	NA	NA	NA	NA	NA	NA	NA	NA	NA
pomegranate_rep_c58663	No hit	NA	259	174	85	258	NA	NA	NA	NA	NA	NA	NA	NA	NA	NA	NA	NA	NA	NA
pomegranate_c56159	No hit	NA	260	186	75	260	NA	NA	NA	NA	NA	NA	NA	NA	NA	NA	NA	NA	NA	NA
pomegranate_rep_c55784	tubulin folding cofactor b	1.52331e-17	261	150	112	261	7	C;GO:0016020;membrane;P;GO:0051301;cell division	GO:0051301	cell division	NA	NA	GO:0016020	membrane	GO:0009987	cellular process	NA	NA	GO:0005575	cellular_component
pomegranate_rep_c61285	No hit	NA	261	201	28	228	NA	NA	NA	NA	NA	NA	NA	NA	NA	NA	NA	NA	NA	NA
pomegranate_rep_c65699	polyubiquitin 12	1.52863e-17	262	180	57	236	4	C;GO:0005622;intracellular;P;GO:0006511;ubiquitin-dependent protein catabolic process;F;GO:0050372;ubiquitin-calmodulin ligase activity	GO:0006511	ubiquitin-dependent protein catabolic process	GO:0050372	ubiquitin-calmodulin ligase activity	GO:0005622	intracellular	GO:0019538	protein metabolic process	GO:0003824	catalytic activity	GO:0005623	cell
pomegranate_rep_c64301	No hit	NA	262	171	172	2	NA	NA	NA	NA	NA	NA	NA	NA	NA	NA	NA	NA	NA	NA
pomegranate_c64007	histone-like protein	2.64817e-16	263	177	11	187	4	C;GO:0005634;nucleus;P;GO:0006334;nucleosome assembly;F;GO:0003677;DNA binding	GO:0006334	nucleosome assembly	GO:0003677	DNA binding	GO:0005634	nucleus	GO:0016043	cellular component organization	GO:0005488	binding	GO:0005623	cell
pomegranate_rep_c59050	senescence-associated protein	2.31995e-16	263	162	216	55	1	F;GO:0016491;oxidoreductase activity	NA	NA	GO:0016491	oxidoreductase activity	NA	NA	NA	NA	GO:0003824	catalytic activity	NA	NA
pomegranate_rep_c38442	No hit	NA	263	165	241	77	NA	NA	NA	NA	NA	NA	NA	NA	NA	NA	NA	NA	NA	NA
pomegranate_rep_c66291	aspartic proteinase	9.24159e-15	264	237	263	27	6	C;GO:0005773;vacuole;P;GO:0046686;response to cadmium ion;F;GO:0004190;aspartic-type endopeptidase activity	GO:0046686	response to cadmium ion	GO:0004190	aspartic-type endopeptidase activity	GO:0005773	vacuole	GO:0008150	biological_process	GO:0016787	hydrolase activity	GO:0005737	cytoplasm
pomegranate_rep_c57008	cytochrome p450 liketbp	9.87379e-17	264	192	71	262	NA	NA	NA	NA	NA	NA	NA	NA	NA	NA	NA	NA	NA	NA
pomegranate_c59370	No hit	NA	264	165	206	42	NA	NA	NA	NA	NA	NA	NA	NA	NA	NA	NA	NA	NA	NA
pomegranate_rep_c56288	ubiquitin-conjugating enzyme e2 35	2.95566e-21	265	159	89	247	14	C;GO:0031372;UBC13-MMS2 complex;P;GO:0046686;response to cadmium ion;F;GO:0005524;ATP binding	GO:0046686	response to cadmium ion	GO:0005524	ATP binding	GO:0031372	UBC13-MMS2 complex	GO:0008150	biological_process	GO:0005488	binding	GO:0005623	cell
pomegranate_rep_c60944	No hit	NA	265	153	73	225	NA	NA	NA	NA	NA	NA	NA	NA	NA	NA	NA	NA	NA	NA
pomegranate_c55261	PREDICTED: hypothetical protein LOC100165673 [Acyrthosiphon pisum]	7.06766e-07	266	165	167	3	NA	NA	NA	NA	NA	NA	NA	NA	NA	NA	NA	NA	NA	NA
pomegranate_c62762	protein	1.15958e-25	267	168	98	265	12	C;GO:0016023;cytoplasmic membrane-bounded vesicle;P;GO:0030968;endoplasmic reticulum unfolded protein response;F;GO:0005524;ATP binding	GO:0030968	endoplasmic reticulum unfolded protein response	GO:0005524	ATP binding	GO:0016023	cytoplasmic membrane-bounded vesicle	GO:0009987	cellular process	GO:0005488	binding	GO:0005737	cytoplasm
pomegranate_c53607	No hit	NA	267	201	67	267	NA	NA	NA	NA	NA	NA	NA	NA	NA	NA	NA	NA	NA	NA
pomegranate_rep_c31649	No hit	NA	267	162	164	3	NA	NA	NA	NA	NA	NA	NA	NA	NA	NA	NA	NA	NA	NA
pomegranate_rep_c60143	No hit	NA	267	240	26	265	NA	NA	NA	NA	NA	NA	NA	NA	NA	NA	NA	NA	NA	NA
pomegranate_rep_c65080	No hit	NA	267	162	191	30	NA	NA	NA	NA	NA	NA	NA	NA	NA	NA	NA	NA	NA	NA
pomegranate_c48696	c2 domain-containing protein	1.88359e-19	268	204	63	266	15	C;GO:0009536;plastid;P;GO:0050826;response to freezing	GO:0050826	response to freezing	NA	NA	GO:0009536	plastid	GO:0009628	response to abiotic stimulus	NA	NA	GO:0005737	cytoplasm
pomegranate_c62470	No hit	NA	268	249	19	267	NA	NA	NA	NA	NA	NA	NA	NA	NA	NA	NA	NA	NA	NA
pomegranate_rep_c57857	No hit	NA	268	228	38	265	NA	NA	NA	NA	NA	NA	NA	NA	NA	NA	NA	NA	NA	NA
pomegranate_rep_c66572	No hit	NA	268	234	33	266	NA	NA	NA	NA	NA	NA	NA	NA	NA	NA	NA	NA	NA	NA
pomegranate_rep_c36161	No hit	NA	269	168	52	219	NA	NA	NA	NA	NA	NA	NA	NA	NA	NA	NA	NA	NA	NA
pomegranate_rep_c64882	f-box protein	3.60872e-11	270	231	232	2	6	C;GO:0019005;SCF ubiquitin ligase complex;P;GO:0010162;seed dormancy process;F;GO:0005515;protein binding	GO:0010162	seed dormancy process	GO:0005515	protein binding	GO:0019005	SCF ubiquitin ligase complex	GO:0009791	post-embryonic development	GO:0005488	binding	GO:0005623	cell
pomegranate_c40799	No hit	NA	270	192	78	269	NA	NA	NA	NA	NA	NA	NA	NA	NA	NA	NA	NA	NA	NA
pomegranate_c57342	No hit	NA	270	204	233	30	NA	NA	NA	NA	NA	NA	NA	NA	NA	NA	NA	NA	NA	NA
pomegranate_rep_c53719	No hit	NA	270	156	249	94	NA	NA	NA	NA	NA	NA	NA	NA	NA	NA	NA	NA	NA	NA
pomegranate_rep_c55923	No hit	NA	270	204	66	269	NA	NA	NA	NA	NA	NA	NA	NA	NA	NA	NA	NA	NA	NA
pomegranate_rep_c57512	No hit	NA	270	153	153	1	NA	NA	NA	NA	NA	NA	NA	NA	NA	NA	NA	NA	NA	NA
pomegranate_rep_c63676	No hit	NA	270	198	200	3	NA	NA	NA	NA	NA	NA	NA	NA	NA	NA	NA	NA	NA	NA
pomegranate_rep_c62402	No hit	NA	272	177	179	3	NA	NA	NA	NA	NA	NA	NA	NA	NA	NA	NA	NA	NA	NA
pomegranate_rep_c62548	No hit	NA	272	174	198	25	NA	NA	NA	NA	NA	NA	NA	NA	NA	NA	NA	NA	NA	NA
pomegranate_rep_c39516	No hit	NA	273	225	48	272	NA	NA	NA	NA	NA	NA	NA	NA	NA	NA	NA	NA	NA	NA
pomegranate_rep_c39715	No hit	NA	273	216	254	39	NA	NA	NA	NA	NA	NA	NA	NA	NA	NA	NA	NA	NA	NA
pomegranate_rep_c40286	No hit	NA	273	183	89	271	NA	NA	NA	NA	NA	NA	NA	NA	NA	NA	NA	NA	NA	NA
pomegranate_rep_c52116	No hit	NA	273	156	169	14	NA	NA	NA	NA	NA	NA	NA	NA	NA	NA	NA	NA	NA	NA
pomegranate_rep_c56158	No hit	NA	273	192	193	2	NA	NA	NA	NA	NA	NA	NA	NA	NA	NA	NA	NA	NA	NA
pomegranate_rep_c62003	No hit	NA	273	192	21	212	NA	NA	NA	NA	NA	NA	NA	NA	NA	NA	NA	NA	NA	NA
pomegranate_c50138	rna-dependent rna polymerase 1	2.31984e-16	274	174	205	32	15	P;GO:0060148;positive regulation of posttranscriptional gene silencing;F;GO:0097159;organic cyclic compound binding	GO:0060148	positive regulation of posttranscriptional gene silencing	GO:0097159	organic cyclic compound binding	NA	NA	GO:0040029	regulation of gene expression, epigenetic	GO:0005488	binding	NA	NA
pomegranate_rep_c60825	No hit	NA	274	195	64	258	NA	NA	NA	NA	NA	NA	NA	NA	NA	NA	NA	NA	NA	NA
pomegranate_c54168	lipid transfer protein	2.02061e-30	275	186	32	217	2	P;GO:0006869;lipid transport;F;GO:0008289;lipid binding	GO:0006869	lipid transport	GO:0008289	lipid binding	NA	NA	GO:0008150	biological_process	GO:0005488	binding	NA	NA
pomegranate_c58299	protein	2.73094e-27	275	162	112	273	3	C;GO:0005829;cytosol;F;GO:0016829;lyase activity	NA	NA	GO:0016829	lyase activity	GO:0005829	cytosol	NA	NA	GO:0003824	catalytic activity	GO:0005737	cytoplasm
pomegranate_c42867	uncharacterized protein	3.44664e-30	275	171	82	252	1	C;GO:0009536;plastid	NA	NA	NA	NA	GO:0009536	plastid	NA	NA	NA	NA	GO:0005737	cytoplasm
pomegranate_c64245	pinus taeda anonymous locus cl3702contig1_01 genomic sequence	1.7185e-13	276	150	219	70	2	C;GO:0009536;plastid	NA	NA	NA	NA	GO:0009536	plastid	NA	NA	NA	NA	GO:0005737	cytoplasm
pomegranate_c55851	No hit	NA	276	186	34	219	NA	NA	NA	NA	NA	NA	NA	NA	NA	NA	NA	NA	NA	NA
pomegranate_c62015	No hit	NA	276	171	36	206	NA	NA	NA	NA	NA	NA	NA	NA	NA	NA	NA	NA	NA	NA
pomegranate_rep_c59765	No hit	NA	276	222	223	2	NA	NA	NA	NA	NA	NA	NA	NA	NA	NA	NA	NA	NA	NA
pomegranate_c57723	PREDICTED: phosphoglucomutase, cytoplasmic-like [Glycine max]	4.82579e-08	277	177	99	275	4	C;GO:0043231;intracellular membrane-bounded organelle;F;GO:0046872;metal ion binding	NA	NA	GO:0046872	metal ion binding	GO:0043231	intracellular membrane-bounded organelle	NA	NA	GO:0005488	binding	GO:0005623	cell
pomegranate_c56896	No hit	NA	277	243	5	247	NA	NA	NA	NA	NA	NA	NA	NA	NA	NA	NA	NA	NA	NA
pomegranate_rep_c45053	p23 tumor	1.40409e-07	278	189	190	2	1	C;GO:0005737;cytoplasm	NA	NA	NA	NA	GO:0005737	cytoplasm	NA	NA	NA	NA	GO:0005623	cell
pomegranate_c54771	vacuolar sorting receptor-like protein	3.63959e-21	279	255	257	3	15	C;GO:0017119;Golgi transport complex;P;GO:0034976;response to endoplasmic reticulum stress;F;GO:0005509;calcium ion binding	GO:0034976	response to endoplasmic reticulum stress	GO:0005509	calcium ion binding	GO:0017119	Golgi transport complex	GO:0009987	cellular process	GO:0005488	binding	GO:0005794	Golgi apparatus
pomegranate_c57861	No hit	NA	279	210	70	279	NA	NA	NA	NA	NA	NA	NA	NA	NA	NA	NA	NA	NA	NA
pomegranate_rep_c37498	No hit	NA	279	246	27	272	NA	NA	NA	NA	NA	NA	NA	NA	NA	NA	NA	NA	NA	NA
pomegranate_rep_c56333	No hit	NA	279	243	35	277	NA	NA	NA	NA	NA	NA	NA	NA	NA	NA	NA	NA	NA	NA
pomegranate_rep_c66305	No hit	NA	279	162	163	2	NA	NA	NA	NA	NA	NA	NA	NA	NA	NA	NA	NA	NA	NA
pomegranate_rep_c46836	No hit	NA	280	156	123	278	NA	NA	NA	NA	NA	NA	NA	NA	NA	NA	NA	NA	NA	NA
pomegranate_rep_c68532	60s ribosomal protein l5	3.56421e-22	281	189	91	279	23	C;GO:0022625;cytosolic large ribosomal subunit;P;GO:0046686;response to cadmium ion;F;GO:0008270;zinc ion binding	GO:0046686	response to cadmium ion	GO:0008270	zinc ion binding	GO:0022625	cytosolic large ribosomal subunit	GO:0008150	biological_process	GO:0005488	binding	GO:0005840	ribosome
pomegranate_rep_c62286	bifunctional dihydroflavonol 4-reductase flavanone 4-reductase-like	2.80603e-24	281	153	153	1	4	P;GO:0044237;cellular metabolic process;F;GO:0097159;organic cyclic compound binding	GO:0044237	cellular metabolic process	GO:0097159	organic cyclic compound binding	NA	NA	GO:0009987	cellular process	GO:0005488	binding	NA	NA
pomegranate_c55514	No hit	NA	281	159	223	65	NA	NA	NA	NA	NA	NA	NA	NA	NA	NA	NA	NA	NA	NA
pomegranate_rep_c37726	No hit	NA	281	168	42	209	NA	NA	NA	NA	NA	NA	NA	NA	NA	NA	NA	NA	NA	NA
pomegranate_rep_c53767	No hit	NA	281	255	25	279	NA	NA	NA	NA	NA	NA	NA	NA	NA	NA	NA	NA	NA	NA
pomegranate_rep_c61991	No hit	NA	281	162	223	62	NA	NA	NA	NA	NA	NA	NA	NA	NA	NA	NA	NA	NA	NA
pomegranate_c55609	major latex	8.71182e-18	282	234	49	282	10	C;GO:0005829;cytosol;P;GO:0080184;response to phenylpropanoid;F;GO:0005507;copper ion binding	GO:0080184	response to phenylpropanoid	GO:0005507	copper ion binding	GO:0005829	cytosol	GO:0008150	biological_process	GO:0005488	binding	GO:0005737	cytoplasm
pomegranate_c58922	No hit	NA	282	258	23	280	NA	NA	NA	NA	NA	NA	NA	NA	NA	NA	NA	NA	NA	NA
pomegranate_rep_c56079	No hit	NA	282	153	49	201	NA	NA	NA	NA	NA	NA	NA	NA	NA	NA	NA	NA	NA	NA
pomegranate_c60301	No hit	NA	283	174	199	26	NA	NA	NA	NA	NA	NA	NA	NA	NA	NA	NA	NA	NA	NA
pomegranate_rep_c65443	No hit	NA	283	189	33	221	NA	NA	NA	NA	NA	NA	NA	NA	NA	NA	NA	NA	NA	NA
pomegranate_c57782	uncharacterized protein c4orf29 homolog	8.69164e-26	284	261	263	3	1	C;GO:0005576;extracellular region	NA	NA	NA	NA	GO:0005576	extracellular region	NA	NA	NA	NA	GO:0005575	cellular_component
pomegranate_rep_c42401	No hit	NA	284	183	183	1	NA	NA	NA	NA	NA	NA	NA	NA	NA	NA	NA	NA	NA	NA
pomegranate_rep_c50087	No hit	NA	284	150	261	112	NA	NA	NA	NA	NA	NA	NA	NA	NA	NA	NA	NA	NA	NA
pomegranate_rep_c57163	No hit	NA	284	249	34	282	NA	NA	NA	NA	NA	NA	NA	NA	NA	NA	NA	NA	NA	NA
pomegranate_rep_c58904	membrane steroid-binding protein 1	1.69774e-16	285	162	122	283	9	C;GO:0009535;chloroplast thylakoid membrane;P;GO:0030308;negative regulation of cell growth;F;GO:0032440;2-alkenal reductase [NAD(P)] activity	GO:0030308	negative regulation of cell growth	GO:0032440	2-alkenal reductase [NAD(P)] activity	GO:0009535	chloroplast thylakoid membrane	GO:0040007	growth	GO:0003824	catalytic activity	GO:0016020	membrane
pomegranate_c58483	pentatricopeptide repeat-containing protein chloroplastic-like	1.44056e-07	285	168	171	4	1	P;GO:0009451;RNA modification	GO:0009451	RNA modification	NA	NA	NA	NA	GO:0009987	cellular process	NA	NA	NA	NA
pomegranate_rep_c51049	No hit	NA	285	153	71	223	NA	NA	NA	NA	NA	NA	NA	NA	NA	NA	NA	NA	NA	NA
pomegranate_rep_c64854	No hit	NA	285	234	235	2	NA	NA	NA	NA	NA	NA	NA	NA	NA	NA	NA	NA	NA	NA
pomegranate_rep_c40714	gdp-l-galactose phosphorylase	4.18169e-15	286	180	228	49	27	C;GO:0005634;nucleus;P;GO:0052544;defense response by callose deposition in cell wall;F;GO:0080048;GDP-D-glucose phosphorylase activity	GO:0052544	defense response by callose deposition in cell wall	GO:0080048	GDP-D-glucose phosphorylase activity	GO:0005634	nucleus	GO:0016043	cellular component organization	GO:0016740	transferase activity	GO:0005623	cell
pomegranate_rep_c59862	No hit	NA	286	219	43	261	NA	NA	NA	NA	NA	NA	NA	NA	NA	NA	NA	NA	NA	NA
pomegranate_rep_c65592	No hit	NA	286	159	128	286	NA	NA	NA	NA	NA	NA	NA	NA	NA	NA	NA	NA	NA	NA
pomegranate_rep_c65847	No hit	NA	286	273	13	285	NA	NA	NA	NA	NA	NA	NA	NA	NA	NA	NA	NA	NA	NA
pomegranate_rep_c58789	No hit	NA	287	201	71	271	NA	NA	NA	NA	NA	NA	NA	NA	NA	NA	NA	NA	NA	NA
pomegranate_rep_c64075	No hit	NA	287	171	214	44	NA	NA	NA	NA	NA	NA	NA	NA	NA	NA	NA	NA	NA	NA
pomegranate_rep_c60078	cyclophilin	9.94046e-09	288	255	255	1	7	C;GO:0048046;apoplast;P;GO:0046686;response to cadmium ion;F;GO:0003755;peptidyl-prolyl cis-trans isomerase activity	GO:0046686	response to cadmium ion	GO:0003755	peptidyl-prolyl cis-trans isomerase activity	GO:0048046	apoplast	GO:0008150	biological_process	GO:0003824	catalytic activity	GO:0005576	extracellular region
pomegranate_c56647	No hit	NA	288	177	110	286	NA	NA	NA	NA	NA	NA	NA	NA	NA	NA	NA	NA	NA	NA
pomegranate_rep_c55813	multidrug resistance protein abc transporter family	4.93709e-25	289	216	51	266	1	P;GO:0016567;protein ubiquitination	GO:0016567	protein ubiquitination	NA	NA	NA	NA	GO:0019538	protein metabolic process	NA	NA	NA	NA
pomegranate_c64374	No hit	NA	289	180	20	199	NA	NA	NA	NA	NA	NA	NA	NA	NA	NA	NA	NA	NA	NA
pomegranate_rep_c61160	No hit	NA	289	204	204	1	NA	NA	NA	NA	NA	NA	NA	NA	NA	NA	NA	NA	NA	NA
pomegranate_rep_c55792	atp-dependent clp protease atp-binding subunit -like	4.29047e-09	290	258	31	288	4	P;GO:0006457;protein folding;F;GO:0051082;unfolded protein binding	GO:0006457	protein folding	GO:0051082	unfolded protein binding	NA	NA	GO:0019538	protein metabolic process	GO:0005515	protein binding	NA	NA
pomegranate_c55248	No hit	NA	290	201	3	203	NA	NA	NA	NA	NA	NA	NA	NA	NA	NA	NA	NA	NA	NA
pomegranate_rep_c59212	No hit	NA	290	162	183	22	NA	NA	NA	NA	NA	NA	NA	NA	NA	NA	NA	NA	NA	NA
pomegranate_rep_c61276	No hit	NA	290	195	11	205	NA	NA	NA	NA	NA	NA	NA	NA	NA	NA	NA	NA	NA	NA
pomegranate_rep_c43781	No hit	NA	291	159	161	3	NA	NA	NA	NA	NA	NA	NA	NA	NA	NA	NA	NA	NA	NA
pomegranate_rep_c60838	No hit	NA	291	177	92	268	NA	NA	NA	NA	NA	NA	NA	NA	NA	NA	NA	NA	NA	NA
pomegranate_rep_c67438	rrna intron-encoded homing endonuclease	7.35491e-12	292	165	286	122	NA	NA	NA	NA	NA	NA	NA	NA	NA	NA	NA	NA	NA	NA
pomegranate_c54149	uncharacterized protein loc100806232	5.25868e-18	292	231	233	3	NA	NA	NA	NA	NA	NA	NA	NA	NA	NA	NA	NA	NA	NA
pomegranate_c52837	No hit	NA	292	156	7	162	NA	NA	NA	NA	NA	NA	NA	NA	NA	NA	NA	NA	NA	NA
pomegranate_c53196	No hit	NA	292	198	199	2	NA	NA	NA	NA	NA	NA	NA	NA	NA	NA	NA	NA	NA	NA
pomegranate_c59468	ribonuclease p subunit rpp30	9.88175e-17	293	261	32	292	8	C;GO:0005739;mitochondrion;P;GO:0051252;regulation of RNA metabolic process;F;GO:0000213;tRNA-intron endonuclease activity	GO:0051252	regulation of RNA metabolic process	GO:0000213	tRNA-intron endonuclease activity	GO:0005739	mitochondrion	GO:0009987	cellular process	GO:0016787	hydrolase activity	GO:0005737	cytoplasm
pomegranate_rep_c64720	Os05g0143500 [Oryza sativa Japonica Group]	1.99444e-19	294	240	253	14	NA	NA	NA	NA	NA	NA	NA	NA	NA	NA	NA	NA	NA	NA
pomegranate_c65885	No hit	NA	294	165	166	2	NA	NA	NA	NA	NA	NA	NA	NA	NA	NA	NA	NA	NA	NA
pomegranate_rep_c65962	No hit	NA	294	192	92	283	NA	NA	NA	NA	NA	NA	NA	NA	NA	NA	NA	NA	NA	NA
pomegranate_c62441	unnamed protein product [Vitis vinifera]	6.85922e-10	295	189	14	202	NA	NA	NA	NA	NA	NA	NA	NA	NA	NA	NA	NA	NA	NA
pomegranate_c61701	No hit	NA	295	150	145	294	NA	NA	NA	NA	NA	NA	NA	NA	NA	NA	NA	NA	NA	NA
pomegranate_rep_c45379	No hit	NA	295	192	102	293	NA	NA	NA	NA	NA	NA	NA	NA	NA	NA	NA	NA	NA	NA
pomegranate_rep_c64562	No hit	NA	295	162	109	270	NA	NA	NA	NA	NA	NA	NA	NA	NA	NA	NA	NA	NA	NA
pomegranate_c52469	er glycerol-phosphate acyltransferase	8.31588e-24	296	261	263	3	8	C;GO:0005739;mitochondrion;P;GO:0042967;acyl-carrier-protein biosynthetic process;F;GO:0016791;phosphatase activity	GO:0042967	acyl-carrier-protein biosynthetic process	GO:0016791	phosphatase activity	GO:0005739	mitochondrion	GO:0009058	biosynthetic process	GO:0016787	hydrolase activity	GO:0005737	cytoplasm
pomegranate_c52836	pentatricopeptide repeat-containing protein	5.74882e-26	296	174	13	186	7	C;GO:0009507;chloroplast;P;GO:0048481;ovule development	GO:0048481	ovule development	NA	NA	GO:0009507	chloroplast	GO:0009908	flower development	NA	NA	GO:0009536	plastid
pomegranate_c52560	protein	6.80282e-26	296	156	283	128	3	C;GO:0009506;plasmodesma;F;GO:0046872;metal ion binding	NA	NA	GO:0046872	metal ion binding	GO:0009506	plasmodesma	NA	NA	GO:0005488	binding	GO:0005575	cellular_component
pomegranate_rep_c56995	No hit	NA	296	162	134	295	NA	NA	NA	NA	NA	NA	NA	NA	NA	NA	NA	NA	NA	NA
pomegranate_rep_c53746	conserved protein	1.54683e-14	297	162	162	1	NA	NA	NA	NA	NA	NA	NA	NA	NA	NA	NA	NA	NA	NA
pomegranate_c64787	No hit	NA	297	261	25	285	NA	NA	NA	NA	NA	NA	NA	NA	NA	NA	NA	NA	NA	NA
pomegranate_rep_c39097	No hit	NA	297	186	108	293	NA	NA	NA	NA	NA	NA	NA	NA	NA	NA	NA	NA	NA	NA
pomegranate_rep_c57458	No hit	NA	297	174	186	13	NA	NA	NA	NA	NA	NA	NA	NA	NA	NA	NA	NA	NA	NA
pomegranate_rep_c61530	No hit	NA	297	159	27	185	NA	NA	NA	NA	NA	NA	NA	NA	NA	NA	NA	NA	NA	NA
pomegranate_rep_c43619	rrna intron-encoded homing endonuclease	8.04403e-11	298	189	110	298	NA	NA	NA	NA	NA	NA	NA	NA	NA	NA	NA	NA	NA	NA
pomegranate_c64774	dolichol-p-mannose mannosyltransferase	2.94698e-21	299	150	152	3	4	C;GO:0016021;integral to membrane;P;GO:0006506;GPI anchor biosynthetic process;F;GO:0016758;transferase activity, transferring hexosyl groups	GO:0006506	GPI anchor biosynthetic process	GO:0016758	transferase activity, transferring hexosyl groups	GO:0016021	integral to membrane	GO:0019538	protein metabolic process	GO:0016740	transferase activity	GO:0016020	membrane
pomegranate_c63877	No hit	NA	299	279	20	298	NA	NA	NA	NA	NA	NA	NA	NA	NA	NA	NA	NA	NA	NA
pomegranate_c65676	hypothetical protein SORBIDRAFT_1994s002010 [Sorghum bicolor]	1.46597e-12	300	159	23	181	NA	NA	NA	NA	NA	NA	NA	NA	NA	NA	NA	NA	NA	NA
pomegranate_c58234	No hit	NA	300	189	17	205	NA	NA	NA	NA	NA	NA	NA	NA	NA	NA	NA	NA	NA	NA
pomegranate_c61251	No hit	NA	300	270	271	2	NA	NA	NA	NA	NA	NA	NA	NA	NA	NA	NA	NA	NA	NA
pomegranate_rep_c65139	No hit	NA	300	162	163	2	NA	NA	NA	NA	NA	NA	NA	NA	NA	NA	NA	NA	NA	NA
pomegranate_c61899	No hit	NA	301	294	294	1	NA	NA	NA	NA	NA	NA	NA	NA	NA	NA	NA	NA	NA	NA
pomegranate_c62645	f-box kelch-repeat protein or23-like	1.04434e-18	302	282	20	301	1	C;GO:0009507;chloroplast	NA	NA	NA	NA	GO:0009507	chloroplast	NA	NA	NA	NA	GO:0009536	plastid
pomegranate_rep_c55598	lipid transfer protein	1.3637e-18	302	195	228	34	1	P;GO:0006810;transport	GO:0006810	transport	NA	NA	NA	NA	GO:0008150	biological_process	NA	NA	NA	NA
pomegranate_rep_c55857	protein	7.5016e-09	302	186	233	48	4	C;GO:0009507;chloroplast;P;GO:0055114;oxidation-reduction process;F;GO:0016491;oxidoreductase activity	GO:0055114	oxidation-reduction process	GO:0016491	oxidoreductase activity	GO:0009507	chloroplast	GO:0008152	metabolic process	GO:0003824	catalytic activity	GO:0009536	plastid
pomegranate_c64477	No hit	NA	302	231	70	300	NA	NA	NA	NA	NA	NA	NA	NA	NA	NA	NA	NA	NA	NA
pomegranate_rep_c62088	No hit	NA	302	210	278	69	NA	NA	NA	NA	NA	NA	NA	NA	NA	NA	NA	NA	NA	NA
pomegranate_rep_c55810	protein	9.98241e-10	303	159	144	302	NA	NA	NA	NA	NA	NA	NA	NA	NA	NA	NA	NA	NA	NA
pomegranate_c53467	No hit	NA	303	171	171	1	NA	NA	NA	NA	NA	NA	NA	NA	NA	NA	NA	NA	NA	NA
pomegranate_c59465	No hit	NA	303	213	19	231	NA	NA	NA	NA	NA	NA	NA	NA	NA	NA	NA	NA	NA	NA
pomegranate_rep_c49046	No hit	NA	303	222	80	301	NA	NA	NA	NA	NA	NA	NA	NA	NA	NA	NA	NA	NA	NA
pomegranate_rep_c59794	No hit	NA	303	180	203	24	NA	NA	NA	NA	NA	NA	NA	NA	NA	NA	NA	NA	NA	NA
pomegranate_rep_c56928	chlorophyll a b binding protein	2.02131e-30	304	255	49	303	16	C;GO:0030076;light-harvesting complex;P;GO:0018298;protein-chromophore linkage;F;GO:0046872;metal ion binding	GO:0018298	protein-chromophore linkage	GO:0046872	metal ion binding	GO:0030076	light-harvesting complex	GO:0019538	protein metabolic process	GO:0005488	binding	GO:0005623	cell
pomegranate_c57315	No hit	NA	304	192	256	65	NA	NA	NA	NA	NA	NA	NA	NA	NA	NA	NA	NA	NA	NA
pomegranate_rep_c50768	No hit	NA	304	201	59	259	NA	NA	NA	NA	NA	NA	NA	NA	NA	NA	NA	NA	NA	NA
pomegranate_rep_c54834	No hit	NA	304	219	220	2	NA	NA	NA	NA	NA	NA	NA	NA	NA	NA	NA	NA	NA	NA
pomegranate_rep_c52706	No hit	NA	305	162	27	188	NA	NA	NA	NA	NA	NA	NA	NA	NA	NA	NA	NA	NA	NA
pomegranate_rep_c64714	No hit	NA	305	249	57	305	NA	NA	NA	NA	NA	NA	NA	NA	NA	NA	NA	NA	NA	NA
pomegranate_rep_c65297	No hit	NA	305	201	103	303	NA	NA	NA	NA	NA	NA	NA	NA	NA	NA	NA	NA	NA	NA
pomegranate_rep_c31141	No hit	NA	306	153	150	302	NA	NA	NA	NA	NA	NA	NA	NA	NA	NA	NA	NA	NA	NA
pomegranate_rep_c39652	60s ribosomal protein l34	3.91218e-42	307	213	213	1	8	C;GO:0022625;cytosolic large ribosomal subunit;P;GO:0042254;ribosome biogenesis;F;GO:0003735;structural constituent of ribosome	GO:0042254	ribosome biogenesis	GO:0003735	structural constituent of ribosome	GO:0022625	cytosolic large ribosomal subunit	GO:0009987	cellular process	GO:0005198	structural molecule activity	GO:0005840	ribosome
pomegranate_rep_c64166	protein kinase	1.48414e-15	307	204	94	297	20	C;GO:0009507;chloroplast;P;GO:0046777;protein autophosphorylation;F;GO:0005515;protein binding	GO:0046777	protein autophosphorylation	GO:0005515	protein binding	GO:0009507	chloroplast	GO:0019538	protein metabolic process	GO:0005488	binding	GO:0009536	plastid
pomegranate_rep_c66535	ubiquitin family protein	2.31443e-12	307	204	205	2	NA	NA	NA	NA	NA	NA	NA	NA	NA	NA	NA	NA	NA	NA
pomegranate_c55910	No hit	NA	307	303	5	307	NA	NA	NA	NA	NA	NA	NA	NA	NA	NA	NA	NA	NA	NA
pomegranate_rep_c52210	No hit	NA	307	213	297	85	NA	NA	NA	NA	NA	NA	NA	NA	NA	NA	NA	NA	NA	NA
pomegranate_rep_c52584	No hit	NA	307	207	208	2	NA	NA	NA	NA	NA	NA	NA	NA	NA	NA	NA	NA	NA	NA
pomegranate_rep_c61399	bifunctional 3-dehydroquinate dehydratase shikimate chloroplastic-like	3.67019e-32	308	222	224	3	12	C;GO:0009570;chloroplast stroma;P;GO:0055114;oxidation-reduction process;F;GO:0050661;NADP binding	GO:0055114	oxidation-reduction process	GO:0050661	NADP binding	GO:0009570	chloroplast stroma	GO:0008152	metabolic process	GO:0005488	binding	GO:0009536	plastid
pomegranate_c39426	No hit	NA	308	219	219	1	NA	NA	NA	NA	NA	NA	NA	NA	NA	NA	NA	NA	NA	NA
pomegranate_c63446	No hit	NA	308	183	29	211	NA	NA	NA	NA	NA	NA	NA	NA	NA	NA	NA	NA	NA	NA
pomegranate_rep_c54417	No hit	NA	308	261	47	307	NA	NA	NA	NA	NA	NA	NA	NA	NA	NA	NA	NA	NA	NA
pomegranate_rep_c60302	No hit	NA	308	156	151	306	NA	NA	NA	NA	NA	NA	NA	NA	NA	NA	NA	NA	NA	NA
pomegranate_rep_c54707	cell wall-associated partial	1.40116e-15	309	156	90	245	1	C;GO:0009536;plastid	NA	NA	NA	NA	GO:0009536	plastid	NA	NA	NA	NA	GO:0005737	cytoplasm
pomegranate_rep_c58671	isocitrate dehydrogenase	5.50988e-12	309	165	65	229	7	C;GO:0009536;plastid;P;GO:0055114;oxidation-reduction process;F;GO:0046872;metal ion binding	GO:0055114	oxidation-reduction process	GO:0046872	metal ion binding	GO:0009536	plastid	GO:0008152	metabolic process	GO:0005488	binding	GO:0005737	cytoplasm
pomegranate_rep_c40780	low quality protein: laccase-14-like	2.92159e-13	309	228	298	71	1	F;GO:0016491;oxidoreductase activity	NA	NA	GO:0016491	oxidoreductase activity	NA	NA	NA	NA	GO:0003824	catalytic activity	NA	NA
pomegranate_c58097	peptide transporter ptr3-a	1.06539e-39	309	273	35	307	4	C;GO:0005886;plasma membrane;P;GO:0009624;response to nematode;F;GO:0005215;transporter activity	GO:0009624	response to nematode	GO:0005215	transporter activity	GO:0005886	plasma membrane	GO:0009607	response to biotic stimulus	GO:0003674	molecular_function	GO:0016020	membrane
pomegranate_c51005	uncharacterized protein loc100249354	3.54664e-35	309	252	298	47	1	P;GO:0006979;response to oxidative stress	GO:0006979	response to oxidative stress	NA	NA	NA	NA	GO:0008150	biological_process	NA	NA	NA	NA
pomegranate_c49599	No hit	NA	309	180	58	237	NA	NA	NA	NA	NA	NA	NA	NA	NA	NA	NA	NA	NA	NA
pomegranate_rep_c28169	No hit	NA	309	279	295	17	NA	NA	NA	NA	NA	NA	NA	NA	NA	NA	NA	NA	NA	NA
pomegranate_rep_c47061	No hit	NA	309	180	258	79	NA	NA	NA	NA	NA	NA	NA	NA	NA	NA	NA	NA	NA	NA
pomegranate_rep_c59908	No hit	NA	309	222	33	254	NA	NA	NA	NA	NA	NA	NA	NA	NA	NA	NA	NA	NA	NA
pomegranate_c58653	PREDICTED: phosphoglucomutase, cytoplasmic-like [Glycine max]	3.11719e-07	310	159	152	310	3	P;GO:0005975;carbohydrate metabolic process;F;GO:0016868;intramolecular transferase activity, phosphotransferases	GO:0005975	carbohydrate metabolic process	GO:0016868	intramolecular transferase activity, phosphotransferases	NA	NA	GO:0008152	metabolic process	GO:0003824	catalytic activity	NA	NA
pomegranate_rep_c58971	No hit	NA	310	192	193	2	NA	NA	NA	NA	NA	NA	NA	NA	NA	NA	NA	NA	NA	NA
pomegranate_rep_c66085	No hit	NA	310	255	56	310	NA	NA	NA	NA	NA	NA	NA	NA	NA	NA	NA	NA	NA	NA
pomegranate_rep_c59999	at3g48690-like partial	4.33961e-17	311	267	269	3	3	C;GO:0016023;cytoplasmic membrane-bounded vesicle;F;GO:0052689;carboxylic ester hydrolase activity	NA	NA	GO:0052689	carboxylic ester hydrolase activity	GO:0016023	cytoplasmic membrane-bounded vesicle	NA	NA	GO:0016787	hydrolase activity	GO:0005737	cytoplasm
pomegranate_rep_c57265	protein	6.48469e-13	311	228	299	72	NA	NA	NA	NA	NA	NA	NA	NA	NA	NA	NA	NA	NA	NA
pomegranate_rep_c39349	multidrug resistance protein abc transporter family	4.39993e-26	312	219	219	1	1	P;GO:0016567;protein ubiquitination	GO:0016567	protein ubiquitination	NA	NA	NA	NA	GO:0019538	protein metabolic process	NA	NA	NA	NA
pomegranate_c58818	uncharacterized protein loc100801474	2.10523e-26	312	231	80	310	1	C;GO:0005739;mitochondrion	NA	NA	NA	NA	GO:0005739	mitochondrion	NA	NA	NA	NA	GO:0005737	cytoplasm
pomegranate_rep_c60473	No hit	NA	312	186	218	33	NA	NA	NA	NA	NA	NA	NA	NA	NA	NA	NA	NA	NA	NA
pomegranate_rep_c61127	No hit	NA	312	273	38	310	NA	NA	NA	NA	NA	NA	NA	NA	NA	NA	NA	NA	NA	NA
pomegranate_rep_c64503	No hit	NA	312	198	113	310	NA	NA	NA	NA	NA	NA	NA	NA	NA	NA	NA	NA	NA	NA
pomegranate_c48183	peptide transporter ptr3-a	1.57664e-43	313	300	7	306	3	C;GO:0016020;membrane;P;GO:0006857;oligopeptide transport;F;GO:0005215;transporter activity	GO:0006857	oligopeptide transport	GO:0005215	transporter activity	GO:0016020	membrane	GO:0008150	biological_process	GO:0003674	molecular_function	GO:0005575	cellular_component
pomegranate_c63702	probable s-adenosylmethionine-dependent methyltransferase at5g37990	4.46385e-22	313	252	253	2	3	C;GO:0005634;nucleus;P;GO:0032259;methylation;F;GO:0008757;S-adenosylmethionine-dependent methyltransferase activity	GO:0032259	methylation	GO:0008757	S-adenosylmethionine-dependent methyltransferase activity	GO:0005634	nucleus	GO:0008152	metabolic process	GO:0016740	transferase activity	GO:0005623	cell
pomegranate_rep_c52782	protein	1.44464e-12	313	222	81	302	7	C;GO:0009570;chloroplast stroma;P;GO:0009416;response to light stimulus;F;GO:0051082;unfolded protein binding	GO:0009416	response to light stimulus	GO:0051082	unfolded protein binding	GO:0009570	chloroplast stroma	GO:0009628	response to abiotic stimulus	GO:0005515	protein binding	GO:0009536	plastid
pomegranate_rep_c55641	protein	3.54612e-19	313	174	174	1	6	C;GO:0080008;CUL4-RING ubiquitin ligase complex;P;GO:0046686;response to cadmium ion;F;GO:0003743;translation initiation factor activity	GO:0046686	response to cadmium ion	GO:0003743	translation initiation factor activity	GO:0080008	CUL4-RING ubiquitin ligase complex	GO:0008150	biological_process	GO:0008135	translation factor activity, nucleic acid binding	GO:0005623	cell
pomegranate_rep_c39543	No hit	NA	313	195	112	306	NA	NA	NA	NA	NA	NA	NA	NA	NA	NA	NA	NA	NA	NA
pomegranate_rep_c58209	No hit	NA	313	201	239	39	NA	NA	NA	NA	NA	NA	NA	NA	NA	NA	NA	NA	NA	NA
pomegranate_rep_c63879	No hit	NA	313	177	252	76	NA	NA	NA	NA	NA	NA	NA	NA	NA	NA	NA	NA	NA	NA
pomegranate_rep_c31866	No hit	NA	314	213	260	48	NA	NA	NA	NA	NA	NA	NA	NA	NA	NA	NA	NA	NA	NA
pomegranate_rep_c57915	No hit	NA	314	168	240	73	NA	NA	NA	NA	NA	NA	NA	NA	NA	NA	NA	NA	NA	NA
pomegranate_rep_c60819	No hit	NA	314	228	229	2	NA	NA	NA	NA	NA	NA	NA	NA	NA	NA	NA	NA	NA	NA
pomegranate_rep_c67976	senescence-associated protein	4.92393e-29	315	159	24	182	NA	NA	NA	NA	NA	NA	NA	NA	NA	NA	NA	NA	NA	NA
pomegranate_c60365	No hit	NA	315	213	86	298	NA	NA	NA	NA	NA	NA	NA	NA	NA	NA	NA	NA	NA	NA
pomegranate_rep_c65353	polyubiquitin 9	6.67954e-26	316	276	36	311	7	C;GO:0005794;Golgi apparatus;P;GO:0006511;ubiquitin-dependent protein catabolic process;F;GO:0016874;ligase activity	GO:0006511	ubiquitin-dependent protein catabolic process	GO:0016874	ligase activity	GO:0005794	Golgi apparatus	GO:0019538	protein metabolic process	GO:0003824	catalytic activity	GO:0005737	cytoplasm
pomegranate_c62702	ribonuclease P, putative [Ricinus communis]	1.82073e-07	316	249	21	269	NA	NA	NA	NA	NA	NA	NA	NA	NA	NA	NA	NA	NA	NA
pomegranate_c51384	No hit	NA	316	174	31	204	NA	NA	NA	NA	NA	NA	NA	NA	NA	NA	NA	NA	NA	NA
pomegranate_c59366	No hit	NA	316	177	204	28	NA	NA	NA	NA	NA	NA	NA	NA	NA	NA	NA	NA	NA	NA
pomegranate_rep_c43552	No hit	NA	316	186	131	316	NA	NA	NA	NA	NA	NA	NA	NA	NA	NA	NA	NA	NA	NA
pomegranate_rep_c65249	No hit	NA	316	198	93	290	NA	NA	NA	NA	NA	NA	NA	NA	NA	NA	NA	NA	NA	NA
pomegranate_c57330	uncharacterized protein loc100249046	1.06475e-10	317	210	282	73	NA	NA	NA	NA	NA	NA	NA	NA	NA	NA	NA	NA	NA	NA
pomegranate_rep_c68539	uncharacterized protein loc100830696	2.29216e-13	317	168	64	231	4	C;GO:0016020;membrane;P;GO:0035725;sodium ion transmembrane transport;F;GO:0005524;ATP binding	GO:0035725	sodium ion transmembrane transport	GO:0005524	ATP binding	GO:0016020	membrane	GO:0009987	cellular process	GO:0005488	binding	GO:0005575	cellular_component
pomegranate_c28023	No hit	NA	317	162	155	316	NA	NA	NA	NA	NA	NA	NA	NA	NA	NA	NA	NA	NA	NA
pomegranate_c52874	No hit	NA	317	267	276	10	NA	NA	NA	NA	NA	NA	NA	NA	NA	NA	NA	NA	NA	NA
pomegranate_c63939	No hit	NA	317	162	164	3	NA	NA	NA	NA	NA	NA	NA	NA	NA	NA	NA	NA	NA	NA
pomegranate_rep_c64030	No hit	NA	317	168	148	315	NA	NA	NA	NA	NA	NA	NA	NA	NA	NA	NA	NA	NA	NA
pomegranate_rep_c62424	atp synthase epsilon mitochondrial	1.25193e-27	318	264	266	3	6	C;GO:0005754;mitochondrial proton-transporting ATP synthase, catalytic core;P;GO:0015986;ATP synthesis coupled proton transport;F;GO:0046961;proton-transporting ATPase activity, rotational mechanism	GO:0015986	ATP synthesis coupled proton transport	GO:0046961	proton-transporting ATPase activity, rotational mechanism	GO:0005754	mitochondrial proton-transporting ATP synthase, catalytic core	GO:0009987	cellular process	GO:0016787	hydrolase activity	GO:0016020	membrane
pomegranate_rep_c41037	hypothetical protein SORBIDRAFT_0070s002020 [Sorghum bicolor]	5.99573e-22	318	156	156	1	NA	NA	NA	NA	NA	NA	NA	NA	NA	NA	NA	NA	NA	NA
pomegranate_rep_c51030	uncharacterized protein loc100256347	2.43989e-15	318	237	297	61	NA	NA	NA	NA	NA	NA	NA	NA	NA	NA	NA	NA	NA	NA
pomegranate_rep_c62649	uncharacterized protein partial	3.86475e-53	318	288	29	316	NA	NA	NA	NA	NA	NA	NA	NA	NA	NA	NA	NA	NA	NA
pomegranate_c53075	No hit	NA	318	183	215	33	NA	NA	NA	NA	NA	NA	NA	NA	NA	NA	NA	NA	NA	NA
pomegranate_c57043	No hit	NA	318	177	43	219	NA	NA	NA	NA	NA	NA	NA	NA	NA	NA	NA	NA	NA	NA
pomegranate_c62418	No hit	NA	318	237	238	2	NA	NA	NA	NA	NA	NA	NA	NA	NA	NA	NA	NA	NA	NA
pomegranate_rep_c63186	No hit	NA	318	237	238	2	NA	NA	NA	NA	NA	NA	NA	NA	NA	NA	NA	NA	NA	NA
pomegranate_rep_c50922	esterase lipase thioesterase family protein	4.0031e-34	319	306	307	2	4	C;GO:0016023;cytoplasmic membrane-bounded vesicle	NA	NA	NA	NA	GO:0016023	cytoplasmic membrane-bounded vesicle	NA	NA	NA	NA	GO:0005737	cytoplasm
pomegranate_c56808	No hit	NA	319	150	276	127	NA	NA	NA	NA	NA	NA	NA	NA	NA	NA	NA	NA	NA	NA
pomegranate_c59668	No hit	NA	319	198	24	221	NA	NA	NA	NA	NA	NA	NA	NA	NA	NA	NA	NA	NA	NA
pomegranate_c59704	No hit	NA	319	222	47	268	NA	NA	NA	NA	NA	NA	NA	NA	NA	NA	NA	NA	NA	NA
pomegranate_rep_c20371	No hit	NA	319	156	29	184	NA	NA	NA	NA	NA	NA	NA	NA	NA	NA	NA	NA	NA	NA
pomegranate_rep_c56166	No hit	NA	319	312	312	1	NA	NA	NA	NA	NA	NA	NA	NA	NA	NA	NA	NA	NA	NA
pomegranate_rep_c63021	No hit	NA	319	228	87	314	NA	NA	NA	NA	NA	NA	NA	NA	NA	NA	NA	NA	NA	NA
pomegranate_rep_c65895	gdp-l-galactose phosphorylase	3.51503e-22	320	258	62	319	2	P;GO:0006950;response to stress;F;GO:0070568;guanylyltransferase activity	GO:0006950	response to stress	GO:0070568	guanylyltransferase activity	NA	NA	GO:0008150	biological_process	GO:0016740	transferase activity	NA	NA
pomegranate_c62582	histone acetyltransferase	4.03105e-10	320	246	75	320	13	C;GO:0000123;histone acetyltransferase complex;P;GO:0070647;protein modification by small protein conjugation or removal;F;GO:0005488;binding	GO:0070647	protein modification by small protein conjugation or removal	GO:0005488	binding	GO:0000123	histone acetyltransferase complex	GO:0019538	protein metabolic process	GO:0003674	molecular_function	GO:0005654	nucleoplasm
pomegranate_c62383	saur family protein	1.80527e-18	320	186	50	235	5	P;GO:0016310;phosphorylation;F;GO:0016301;kinase activity	GO:0016310	phosphorylation	GO:0016301	kinase activity	NA	NA	GO:0009987	cellular process	GO:0016740	transferase activity	NA	NA
pomegranate_rep_c51911	No hit	NA	320	225	15	239	NA	NA	NA	NA	NA	NA	NA	NA	NA	NA	NA	NA	NA	NA
pomegranate_rep_c52857	No hit	NA	320	231	232	2	NA	NA	NA	NA	NA	NA	NA	NA	NA	NA	NA	NA	NA	NA
pomegranate_rep_c57141	No hit	NA	320	171	37	207	NA	NA	NA	NA	NA	NA	NA	NA	NA	NA	NA	NA	NA	NA
pomegranate_rep_c62954	No hit	NA	320	189	130	318	NA	NA	NA	NA	NA	NA	NA	NA	NA	NA	NA	NA	NA	NA
pomegranate_rep_c67929	elongation factor 1-alpha	2.12263e-35	321	201	64	264	13	C;GO:0009507;chloroplast;P;GO:0046686;response to cadmium ion;F;GO:0016779;nucleotidyltransferase activity	GO:0046686	response to cadmium ion	GO:0016779	nucleotidyltransferase activity	GO:0009507	chloroplast	GO:0008150	biological_process	GO:0016740	transferase activity	GO:0009536	plastid
pomegranate_rep_c52666	hypothetical protein VITISV_030938 [Vitis vinifera]	4.42999e-17	321	177	179	3	NA	NA	NA	NA	NA	NA	NA	NA	NA	NA	NA	NA	NA	NA
pomegranate_rep_c56252	protein	5.99573e-22	321	201	203	3	4	P;GO:0048354;mucilage biosynthetic process involved in seed coat development;F;GO:0003677;DNA binding	GO:0048354	mucilage biosynthetic process involved in seed coat development	GO:0003677	DNA binding	NA	NA	GO:0009987	cellular process	GO:0005488	binding	NA	NA
pomegranate_c46789	No hit	NA	321	207	16	222	NA	NA	NA	NA	NA	NA	NA	NA	NA	NA	NA	NA	NA	NA
pomegranate_rep_c53192	No hit	NA	321	198	124	321	NA	NA	NA	NA	NA	NA	NA	NA	NA	NA	NA	NA	NA	NA
pomegranate_rep_c56186	No hit	NA	321	267	55	321	NA	NA	NA	NA	NA	NA	NA	NA	NA	NA	NA	NA	NA	NA
pomegranate_rep_c64182	No hit	NA	321	276	45	320	NA	NA	NA	NA	NA	NA	NA	NA	NA	NA	NA	NA	NA	NA
pomegranate_rep_c66145	No hit	NA	321	192	219	28	NA	NA	NA	NA	NA	NA	NA	NA	NA	NA	NA	NA	NA	NA
pomegranate_c50261	cytochrome p450 liketbp	3.14543e-47	322	159	162	320	3	P;GO:0055114;oxidation-reduction process;F;GO:0070330;aromatase activity	GO:0055114	oxidation-reduction process	GO:0070330	aromatase activity	NA	NA	GO:0008152	metabolic process	GO:0003824	catalytic activity	NA	NA
pomegranate_rep_c54091	No hit	NA	322	201	77	277	NA	NA	NA	NA	NA	NA	NA	NA	NA	NA	NA	NA	NA	NA
pomegranate_rep_c55848	No hit	NA	322	168	154	321	NA	NA	NA	NA	NA	NA	NA	NA	NA	NA	NA	NA	NA	NA
pomegranate_rep_c57628	No hit	NA	322	234	87	320	NA	NA	NA	NA	NA	NA	NA	NA	NA	NA	NA	NA	NA	NA
pomegranate_rep_c62054	hydroxymethylglutaryl- synthase	1.74204e-13	323	171	152	322	7	P;GO:0046950;cellular ketone body metabolic process;F;GO:0004421;hydroxymethylglutaryl-CoA synthase activity	GO:0046950	cellular ketone body metabolic process	GO:0004421	hydroxymethylglutaryl-CoA synthase activity	NA	NA	GO:0009987	cellular process	GO:0016740	transferase activity	NA	NA
pomegranate_rep_c63981	leucine-rich repeat disease resistance protein	4.41867e-15	323	177	4	180	2	P;GO:0009987;cellular process;F;GO:0003824;catalytic activity	GO:0009987	cellular process	GO:0003824	catalytic activity	NA	NA	GO:0008150	biological_process	GO:0003674	molecular_function	NA	NA
pomegranate_rep_c66458	rrna intron-encoded homing endonuclease	1.24843e-11	323	231	290	60	NA	NA	NA	NA	NA	NA	NA	NA	NA	NA	NA	NA	NA	NA
pomegranate_rep_c68593	rrna intron-encoded homing endonuclease	5.22086e-26	323	213	88	300	1	F;GO:0004519;endonuclease activity	NA	NA	GO:0004519	endonuclease activity	NA	NA	NA	NA	GO:0016787	hydrolase activity	NA	NA
pomegranate_c58050	tir-nbs-lrr resistance protein	1.21067e-08	323	150	315	166	2	P;GO:0050896;response to stimulus;F;GO:0032559;adenyl ribonucleotide binding	GO:0050896	response to stimulus	GO:0032559	adenyl ribonucleotide binding	NA	NA	GO:0008150	biological_process	GO:0005488	binding	NA	NA
pomegranate_c50366	No hit	NA	323	195	264	70	NA	NA	NA	NA	NA	NA	NA	NA	NA	NA	NA	NA	NA	NA
pomegranate_rep_c39307	No hit	NA	323	294	27	320	NA	NA	NA	NA	NA	NA	NA	NA	NA	NA	NA	NA	NA	NA
pomegranate_rep_c57020	No hit	NA	323	261	271	11	NA	NA	NA	NA	NA	NA	NA	NA	NA	NA	NA	NA	NA	NA
pomegranate_rep_c63482	No hit	NA	323	267	267	1	NA	NA	NA	NA	NA	NA	NA	NA	NA	NA	NA	NA	NA	NA
pomegranate_rep_c54764	beta- -galactosyltransferase 15-like	3.86017e-16	324	153	20	172	9	C;GO:0016023;cytoplasmic membrane-bounded vesicle;P;GO:0010493;Lewis a epitope biosynthetic process;F;GO:0047915;ganglioside galactosyltransferase activity	GO:0010493	Lewis a epitope biosynthetic process	GO:0047915	ganglioside galactosyltransferase activity	GO:0016023	cytoplasmic membrane-bounded vesicle	GO:0009987	cellular process	GO:0016740	transferase activity	GO:0005737	cytoplasm
pomegranate_rep_c50619	lactoylglutathione lyase	1.19765e-28	324	183	185	3	13	C;GO:0031977;thylakoid lumen;P;GO:0046686;response to cadmium ion;F;GO:0046872;metal ion binding	GO:0046686	response to cadmium ion	GO:0046872	metal ion binding	GO:0031977	thylakoid lumen	GO:0008150	biological_process	GO:0005488	binding	GO:0009579	thylakoid
pomegranate_rep_c50591	photosystem ii protein z	2.58949e-27	324	255	46	300	4	C;GO:0016021;integral to membrane;P;GO:0042549;photosystem II stabilization	GO:0042549	photosystem II stabilization	NA	NA	GO:0016021	integral to membrane	GO:0015979	photosynthesis	NA	NA	GO:0016020	membrane
pomegranate_rep_c56668	protein	4.03922e-22	324	198	212	15	6	C;GO:0016020;membrane;P;GO:0032259;methylation;F;GO:0008168;methyltransferase activity	GO:0032259	methylation	GO:0008168	methyltransferase activity	GO:0016020	membrane	GO:0008152	metabolic process	GO:0016740	transferase activity	GO:0005575	cellular_component
pomegranate_c52366	protein trichome birefringence-like 33	8.09209e-11	324	294	295	2	NA	NA	NA	NA	NA	NA	NA	NA	NA	NA	NA	NA	NA	NA
pomegranate_c51506	No hit	NA	324	282	43	324	NA	NA	NA	NA	NA	NA	NA	NA	NA	NA	NA	NA	NA	NA
pomegranate_rep_c57473	No hit	NA	324	294	294	1	NA	NA	NA	NA	NA	NA	NA	NA	NA	NA	NA	NA	NA	NA
pomegranate_rep_c61030	No hit	NA	324	180	86	265	NA	NA	NA	NA	NA	NA	NA	NA	NA	NA	NA	NA	NA	NA
pomegranate_c50743	aminoacyl-t-rna synthetase	1.05048e-18	325	306	307	2	7	C;GO:0009570;chloroplast stroma;P;GO:0045995;regulation of embryonic development;F;GO:0004812;aminoacyl-tRNA ligase activity	GO:0045995	regulation of embryonic development	GO:0004812	aminoacyl-tRNA ligase activity	GO:0009570	chloroplast stroma	GO:0009790	embryo development	GO:0003824	catalytic activity	GO:0009536	plastid
pomegranate_rep_c51197	metal-nicotianamine transporter ysl2	7.01358e-31	325	192	207	16	9	C;GO:0005886;plasma membrane;P;GO:0048316;seed development;F;GO:0051980;iron-nicotianamine transmembrane transporter activity	GO:0048316	seed development	GO:0051980	iron-nicotianamine transmembrane transporter activity	GO:0005886	plasma membrane	GO:0009791	post-embryonic development	GO:0005215	transporter activity	GO:0016020	membrane
pomegranate_c64797	rrna intron-encoded homing endonuclease	2.05781e-14	325	279	279	1	1	P;GO:0050794;regulation of cellular process	GO:0050794	regulation of cellular process	NA	NA	NA	NA	GO:0009987	cellular process	NA	NA	NA	NA
pomegranate_c31533	No hit	NA	325	174	143	316	NA	NA	NA	NA	NA	NA	NA	NA	NA	NA	NA	NA	NA	NA
pomegranate_c36391	No hit	NA	325	150	61	210	NA	NA	NA	NA	NA	NA	NA	NA	NA	NA	NA	NA	NA	NA
pomegranate_c51096	No hit	NA	325	159	272	114	NA	NA	NA	NA	NA	NA	NA	NA	NA	NA	NA	NA	NA	NA
pomegranate_c58662	No hit	NA	325	168	137	304	NA	NA	NA	NA	NA	NA	NA	NA	NA	NA	NA	NA	NA	NA
pomegranate_rep_c51898	No hit	NA	325	237	279	43	NA	NA	NA	NA	NA	NA	NA	NA	NA	NA	NA	NA	NA	NA
pomegranate_rep_c56570	No hit	NA	325	204	120	323	NA	NA	NA	NA	NA	NA	NA	NA	NA	NA	NA	NA	NA	NA
pomegranate_rep_c60681	hypothetical protein BMULJ_05093 [Burkholderia multivorans ATCC 17616]	1.76066e-07	326	165	282	118	NA	NA	NA	NA	NA	NA	NA	NA	NA	NA	NA	NA	NA	NA
pomegranate_c61844	protein	5.69232e-21	326	204	99	302	6	C;GO:0016020;membrane;P;GO:0048544;recognition of pollen;F;GO:0005524;ATP binding	GO:0048544	recognition of pollen	GO:0005524	ATP binding	GO:0016020	membrane	GO:0009987	cellular process	GO:0005488	binding	GO:0005575	cellular_component
pomegranate_rep_c51447	sec12-like protein 1-like	1.72751e-29	326	183	142	324	15	C;GO:0005886;plasma membrane;P;GO:0043269;regulation of ion transport;F;GO:0000166;nucleotide binding	GO:0043269	regulation of ion transport	GO:0000166	nucleotide binding	GO:0005886	plasma membrane	GO:0008150	biological_process	GO:0005488	binding	GO:0016020	membrane
pomegranate_c59553	No hit	NA	326	216	65	280	NA	NA	NA	NA	NA	NA	NA	NA	NA	NA	NA	NA	NA	NA
pomegranate_c60034	mal d	8.79619e-12	327	198	252	55	3	P;GO:0009607;response to biotic stimulus;F;GO:0000166;nucleotide binding	GO:0009607	response to biotic stimulus	GO:0000166	nucleotide binding	NA	NA	GO:0008150	biological_process	GO:0005488	binding	NA	NA
pomegranate_rep_c55697	phytosulfokine receptor 2-like	6.17277e-11	327	156	43	198	14	C;GO:0016021;integral to membrane;P;GO:0055114;oxidation-reduction process;F;GO:0032440;2-alkenal reductase [NAD(P)] activity	GO:0055114	oxidation-reduction process	GO:0032440	2-alkenal reductase [NAD(P)] activity	GO:0016021	integral to membrane	GO:0008152	metabolic process	GO:0003824	catalytic activity	GO:0016020	membrane
pomegranate_rep_c51558	uncharacterized oxidoreductase at4g09670-like	2.49992e-19	327	273	53	325	4	C;GO:0005829;cytosol;P;GO:0055114;oxidation-reduction process;F;GO:0016491;oxidoreductase activity	GO:0055114	oxidation-reduction process	GO:0016491	oxidoreductase activity	GO:0005829	cytosol	GO:0008152	metabolic process	GO:0003824	catalytic activity	GO:0005737	cytoplasm
pomegranate_c37441	No hit	NA	327	177	317	141	NA	NA	NA	NA	NA	NA	NA	NA	NA	NA	NA	NA	NA	NA
pomegranate_rep_c50860	No hit	NA	327	231	233	3	NA	NA	NA	NA	NA	NA	NA	NA	NA	NA	NA	NA	NA	NA
pomegranate_rep_c52317	No hit	NA	327	270	270	1	NA	NA	NA	NA	NA	NA	NA	NA	NA	NA	NA	NA	NA	NA
pomegranate_rep_c57864	No hit	NA	327	243	262	20	NA	NA	NA	NA	NA	NA	NA	NA	NA	NA	NA	NA	NA	NA
pomegranate_rep_c60668	No hit	NA	327	150	49	198	NA	NA	NA	NA	NA	NA	NA	NA	NA	NA	NA	NA	NA	NA
pomegranate_rep_c60807	No hit	NA	327	318	319	2	NA	NA	NA	NA	NA	NA	NA	NA	NA	NA	NA	NA	NA	NA
pomegranate_c65820	ribulose- -bisphosphate carboxylase oxygenase small subunit	1.38154e-28	328	258	61	318	7	C;GO:0009573;chloroplast ribulose bisphosphate carboxylase complex;P;GO:0055114;oxidation-reduction process;F;GO:0016984;ribulose-bisphosphate carboxylase activity	GO:0055114	oxidation-reduction process	GO:0016984	ribulose-bisphosphate carboxylase activity	GO:0009573	chloroplast ribulose bisphosphate carboxylase complex	GO:0008152	metabolic process	GO:0003824	catalytic activity	GO:0009536	plastid
pomegranate_rep_c52905	No hit	NA	328	273	38	310	NA	NA	NA	NA	NA	NA	NA	NA	NA	NA	NA	NA	NA	NA
pomegranate_rep_c57637	No hit	NA	328	171	319	149	NA	NA	NA	NA	NA	NA	NA	NA	NA	NA	NA	NA	NA	NA
pomegranate_rep_c60821	No hit	NA	328	258	61	318	NA	NA	NA	NA	NA	NA	NA	NA	NA	NA	NA	NA	NA	NA
pomegranate_rep_c64691	No hit	NA	328	150	179	328	NA	NA	NA	NA	NA	NA	NA	NA	NA	NA	NA	NA	NA	NA
pomegranate_rep_c54894	ankyrin repeat domain	1.01366e-13	329	156	12	167	8	C;GO:0031359;integral to chloroplast outer membrane;P;GO:0046686;response to cadmium ion	GO:0046686	response to cadmium ion	NA	NA	GO:0031359	integral to chloroplast outer membrane	GO:0008150	biological_process	NA	NA	GO:0016020	membrane
pomegranate_rep_c67519	defensin protein	3.73086e-08	329	273	5	277	5	C;GO:0005576;extracellular region;P;GO:0050832;defense response to fungus;F;GO:0008233;peptidase activity	GO:0050832	defense response to fungus	GO:0008233	peptidase activity	GO:0005576	extracellular region	GO:0009607	response to biotic stimulus	GO:0016787	hydrolase activity	GO:0005575	cellular_component
pomegranate_rep_c52800	gulonolactone oxidase, putative [Ricinus communis]	4.87265e-08	329	288	42	329	1	F;GO:0003824;catalytic activity	NA	NA	GO:0003824	catalytic activity	NA	NA	NA	NA	GO:0003674	molecular_function	NA	NA
pomegranate_rep_c66308	phenylalanyl-trna chloroplastic mitochondrial-like	8.56123e-21	329	207	6	212	13	C;GO:0016020;membrane;P;GO:0009094;L-phenylalanine biosynthetic process;F;GO:0005524;ATP binding	GO:0009094	L-phenylalanine biosynthetic process	GO:0005524	ATP binding	GO:0016020	membrane	GO:0009987	cellular process	GO:0005488	binding	GO:0005575	cellular_component
pomegranate_rep_c44133	plasma membrane h+atpase	2.47367e-44	329	192	137	328	18	C;GO:0016021;integral to membrane;P;GO:0045132;meiotic chromosome segregation;F;GO:0046872;metal ion binding	GO:0045132	meiotic chromosome segregation	GO:0046872	metal ion binding	GO:0016021	integral to membrane	GO:0009987	cellular process	GO:0005488	binding	GO:0016020	membrane
pomegranate_c63439	rna polymerase partial	2.38742e-17	329	162	197	36	1	F;GO:0016740;transferase activity	NA	NA	GO:0016740	transferase activity	NA	NA	NA	NA	GO:0003824	catalytic activity	NA	NA
pomegranate_c59327	No hit	NA	329	195	238	44	NA	NA	NA	NA	NA	NA	NA	NA	NA	NA	NA	NA	NA	NA
pomegranate_rep_c67620	No hit	NA	329	177	206	30	NA	NA	NA	NA	NA	NA	NA	NA	NA	NA	NA	NA	NA	NA
pomegranate_rep_c50847	conserved protein	2.64289e-46	330	162	296	135	1	C;GO:0009507;chloroplast	NA	NA	NA	NA	GO:0009507	chloroplast	NA	NA	NA	NA	GO:0009536	plastid
pomegranate_c65081	gaga-binding transcriptional activator	3.71683e-08	330	252	252	1	1	P;GO:0006351;transcription, DNA-dependent	GO:0006351	transcription, DNA-dependent	NA	NA	NA	NA	GO:0009987	cellular process	NA	NA	NA	NA
pomegranate_c64679	low quality protein: acyl- -binding domain-containing protein 4	6.71625e-11	330	231	57	287	NA	NA	NA	NA	NA	NA	NA	NA	NA	NA	NA	NA	NA	NA
pomegranate_rep_c54700	skp1-like protein	1.12499e-18	330	300	26	325	18	C;GO:0019005;SCF ubiquitin ligase complex;P;GO:0051788;response to misfolded protein;F;GO:0005524;ATP binding	GO:0051788	response to misfolded protein	GO:0005524	ATP binding	GO:0019005	SCF ubiquitin ligase complex	GO:0008150	biological_process	GO:0005488	binding	GO:0005623	cell
pomegranate_rep_c56104	No hit	NA	330	324	5	328	NA	NA	NA	NA	NA	NA	NA	NA	NA	NA	NA	NA	NA	NA
pomegranate_rep_c64421	No hit	NA	330	168	255	88	NA	NA	NA	NA	NA	NA	NA	NA	NA	NA	NA	NA	NA	NA
pomegranate_c64294	amino acid	3.48107e-33	331	192	307	116	4	C;GO:0016021;integral to membrane;P;GO:0015812;gamma-aminobutyric acid transport;F;GO:0015185;L-gamma-aminobutyric acid transmembrane transporter activity	GO:0015812	gamma-aminobutyric acid transport	GO:0015185	L-gamma-aminobutyric acid transmembrane transporter activity	GO:0016021	integral to membrane	GO:0008150	biological_process	GO:0005215	transporter activity	GO:0016020	membrane
pomegranate_c67678	atp synthase subunit beta	1.66454e-16	331	165	88	252	NA	NA	NA	NA	NA	NA	NA	NA	NA	NA	NA	NA	NA	NA
pomegranate_rep_c65075	cytochrome p450 liketbp	2.79686e-34	331	171	198	28	1	F;GO:0004519;endonuclease activity	NA	NA	GO:0004519	endonuclease activity	NA	NA	NA	NA	GO:0016787	hydrolase activity	NA	NA
pomegranate_c43216	heat stress transcription factor a-6b-like	4.82067e-32	331	285	46	330	9	C;GO:0005667;transcription factor complex;P;GO:0032268;regulation of cellular protein metabolic process;F;GO:0043565;sequence-specific DNA binding	GO:0032268	regulation of cellular protein metabolic process	GO:0043565	sequence-specific DNA binding	GO:0005667	transcription factor complex	GO:0019538	protein metabolic process	GO:0005488	binding	GO:0005654	nucleoplasm
pomegranate_c58322	mutator transposase	3.01248e-42	331	288	289	2	2	F;GO:0008270;zinc ion binding	NA	NA	GO:0008270	zinc ion binding	NA	NA	NA	NA	GO:0005488	binding	NA	NA
pomegranate_c37205	omega-3 fatty acid desaturase	3.12467e-31	331	162	228	67	3	C;GO:0009536;plastid;P;GO:0008152;metabolic process;F;GO:0016705;oxidoreductase activity, acting on paired donors, with incorporation or reduction of molecular oxygen	GO:0008152	metabolic process	GO:0016705	oxidoreductase activity, acting on paired donors, with incorporation or reduction of molecular oxygen	GO:0009536	plastid	GO:0008150	biological_process	GO:0003824	catalytic activity	GO:0005737	cytoplasm
pomegranate_c44776	peroxidase 46	1.61224e-11	331	186	186	1	8	C;GO:0005576;extracellular region;P;GO:0055114;oxidation-reduction process;F;GO:0046872;metal ion binding	GO:0055114	oxidation-reduction process	GO:0046872	metal ion binding	GO:0005576	extracellular region	GO:0008152	metabolic process	GO:0005488	binding	GO:0005575	cellular_component
pomegranate_c47880	white-brown-complex abc transporter family	4.86136e-16	331	207	123	329	8	C;GO:0005886;plasma membrane;P;GO:0080167;response to karrikin;F;GO:0042626;ATPase activity, coupled to transmembrane movement of substances	GO:0080167	response to karrikin	GO:0042626	ATPase activity, coupled to transmembrane movement of substances	GO:0005886	plasma membrane	GO:0009628	response to abiotic stimulus	GO:0016787	hydrolase activity	GO:0016020	membrane
pomegranate_c64650	No hit	NA	331	168	31	198	NA	NA	NA	NA	NA	NA	NA	NA	NA	NA	NA	NA	NA	NA
pomegranate_rep_c21308	No hit	NA	331	294	37	330	NA	NA	NA	NA	NA	NA	NA	NA	NA	NA	NA	NA	NA	NA
pomegranate_rep_c67450	No hit	NA	331	156	214	59	NA	NA	NA	NA	NA	NA	NA	NA	NA	NA	NA	NA	NA	NA
pomegranate_rep_c62375	b3 domain-containing transcription factor vrn1	4.10943e-07	332	153	230	78	NA	NA	NA	NA	NA	NA	NA	NA	NA	NA	NA	NA	NA	NA
pomegranate_rep_c64853	multidrug resistance protein abc transporter family	9.62403e-22	332	261	288	28	1	P;GO:0016567;protein ubiquitination	GO:0016567	protein ubiquitination	NA	NA	NA	NA	GO:0019538	protein metabolic process	NA	NA	NA	NA
pomegranate_c52355	protein	9.1125e-23	332	183	294	112	2	P;GO:0016310;phosphorylation;F;GO:0004672;protein kinase activity	GO:0016310	phosphorylation	GO:0004672	protein kinase activity	NA	NA	GO:0009987	cellular process	GO:0016740	transferase activity	NA	NA
pomegranate_rep_c42552	No hit	NA	332	249	273	25	NA	NA	NA	NA	NA	NA	NA	NA	NA	NA	NA	NA	NA	NA
pomegranate_rep_c52585	No hit	NA	332	150	217	68	NA	NA	NA	NA	NA	NA	NA	NA	NA	NA	NA	NA	NA	NA
pomegranate_c58008	conserved hypothetical protein [Ricinus communis]	2.40918e-07	333	186	146	331	NA	NA	NA	NA	NA	NA	NA	NA	NA	NA	NA	NA	NA	NA
pomegranate_rep_c51008	haloacid dehalogenase-like hydrolase domain-containing protein	9.72164e-17	333	318	318	1	6	C;GO:0016023;cytoplasmic membrane-bounded vesicle;P;GO:0046487;glyoxylate metabolic process;F;GO:0008967;phosphoglycolate phosphatase activity	GO:0046487	glyoxylate metabolic process	GO:0008967	phosphoglycolate phosphatase activity	GO:0016023	cytoplasmic membrane-bounded vesicle	GO:0009987	cellular process	GO:0016787	hydrolase activity	GO:0005737	cytoplasm
pomegranate_c52205	indole-3-acetic acid inducible 12	5.89792e-14	333	228	25	252	7	C;GO:0005634;nucleus;P;GO:0048364;root development;F;GO:0046983;protein dimerization activity	GO:0048364	root development	GO:0046983	protein dimerization activity	GO:0005634	nucleus	GO:0008150	biological_process	GO:0005515	protein binding	GO:0005623	cell
pomegranate_c65623	multidrug resistance p-glycoprotein	3.08894e-17	333	165	125	289	6	C;GO:0005886;plasma membrane;P;GO:0060918;auxin transport;F;GO:0017111;nucleoside-triphosphatase activity	GO:0060918	auxin transport	GO:0017111	nucleoside-triphosphatase activity	GO:0005886	plasma membrane	GO:0008150	biological_process	GO:0016787	hydrolase activity	GO:0016020	membrane
pomegranate_rep_c50736	protein late elongated hypocotyl	5.16683e-10	333	225	260	36	17	C;GO:0005667;transcription factor complex;P;GO:0048574;long-day photoperiodism, flowering;F;GO:0044212;transcription regulatory region DNA binding	GO:0048574	long-day photoperiodism, flowering	GO:0044212	transcription regulatory region DNA binding	GO:0005667	transcription factor complex	GO:0009791	post-embryonic development	GO:0005488	binding	GO:0005654	nucleoplasm
pomegranate_rep_c19870	ubiquinol-cytochrome c reductase complex ubiquinone-binding protein qp-c	3.27773e-20	333	222	87	308	8	C;GO:0005750;mitochondrial respiratory chain complex III;P;GO:0022900;electron transport chain;F;GO:0008121;ubiquinol-cytochrome-c reductase activity	GO:0022900	electron transport chain	GO:0008121	ubiquinol-cytochrome-c reductase activity	GO:0005750	mitochondrial respiratory chain complex III	GO:0009987	cellular process	GO:0005215	transporter activity	GO:0016020	membrane
pomegranate_c62995	No hit	NA	333	171	202	32	NA	NA	NA	NA	NA	NA	NA	NA	NA	NA	NA	NA	NA	NA
pomegranate_rep_c24543	No hit	NA	333	201	124	324	NA	NA	NA	NA	NA	NA	NA	NA	NA	NA	NA	NA	NA	NA
pomegranate_c55126	protein	1.26985e-41	334	195	309	115	8	C;GO:0045111;intermediate filament cytoskeleton;P;GO:0010582;floral meristem determinacy;F;GO:0031072;heat shock protein binding	GO:0010582	floral meristem determinacy	GO:0031072	heat shock protein binding	GO:0045111	intermediate filament cytoskeleton	GO:0009908	flower development	GO:0005515	protein binding	GO:0005856	cytoskeleton
pomegranate_rep_c56577	ribosomal protein s27	1.15105e-09	334	183	151	333	6	C;GO:0022627;cytosolic small ribosomal subunit;P;GO:0044260;cellular macromolecule metabolic process	GO:0044260	cellular macromolecule metabolic process	NA	NA	GO:0022627	cytosolic small ribosomal subunit	GO:0009987	cellular process	NA	NA	GO:0005840	ribosome
pomegranate_rep_c49777	uncharacterized protein	6.74808e-10	334	207	6	212	3	C;GO:0005634;nucleus;P;GO:0006606;protein import into nucleus	GO:0006606	protein import into nucleus	NA	NA	GO:0005634	nucleus	GO:0009987	cellular process	NA	NA	GO:0005623	cell
pomegranate_c62816	No hit	NA	334	213	89	301	NA	NA	NA	NA	NA	NA	NA	NA	NA	NA	NA	NA	NA	NA
pomegranate_rep_c40004	No hit	NA	334	159	176	334	NA	NA	NA	NA	NA	NA	NA	NA	NA	NA	NA	NA	NA	NA
pomegranate_rep_c57701	No hit	NA	334	246	88	333	NA	NA	NA	NA	NA	NA	NA	NA	NA	NA	NA	NA	NA	NA
pomegranate_rep_c51885	h chain improved model of plant photosystem i	3.64966e-36	335	240	6	245	10	C;GO:0016021;integral to membrane;P;GO:0035304;regulation of protein dephosphorylation	GO:0035304	regulation of protein dephosphorylation	NA	NA	GO:0016021	integral to membrane	GO:0019538	protein metabolic process	NA	NA	GO:0016020	membrane
pomegranate_rep_c49419	uncharacterized protein	5.29745e-39	335	168	168	335	1	C;GO:0005739;mitochondrion	NA	NA	NA	NA	GO:0005739	mitochondrion	NA	NA	NA	NA	GO:0005737	cytoplasm
pomegranate_c51565	No hit	NA	335	213	98	310	NA	NA	NA	NA	NA	NA	NA	NA	NA	NA	NA	NA	NA	NA
pomegranate_rep_c32088	No hit	NA	335	297	325	29	NA	NA	NA	NA	NA	NA	NA	NA	NA	NA	NA	NA	NA	NA
pomegranate_rep_c42063	No hit	NA	335	192	293	102	NA	NA	NA	NA	NA	NA	NA	NA	NA	NA	NA	NA	NA	NA
pomegranate_rep_c49423	No hit	NA	335	192	54	245	NA	NA	NA	NA	NA	NA	NA	NA	NA	NA	NA	NA	NA	NA
pomegranate_rep_c52888	No hit	NA	335	171	77	247	NA	NA	NA	NA	NA	NA	NA	NA	NA	NA	NA	NA	NA	NA
pomegranate_rep_c55873	No hit	NA	335	156	92	247	NA	NA	NA	NA	NA	NA	NA	NA	NA	NA	NA	NA	NA	NA
pomegranate_rep_c63135	chaperone binding	2.19249e-21	336	234	331	98	2	C;GO:0009536;plastid	NA	NA	NA	NA	GO:0009536	plastid	NA	NA	NA	NA	GO:0005737	cytoplasm
pomegranate_c64357	gtpase	3.80923e-42	336	228	300	73	6	P;GO:0006412;translation;F;GO:0046872;metal ion binding	GO:0006412	translation	GO:0046872	metal ion binding	NA	NA	GO:0019538	protein metabolic process	GO:0005488	binding	NA	NA
pomegranate_c67401	hypothetical protein MTR_5g051000 [Medicago truncatula]	1.59827e-13	336	159	222	64	NA	NA	NA	NA	NA	NA	NA	NA	NA	NA	NA	NA	NA	NA
pomegranate_rep_c62020	lipase precursor	5.69936e-17	336	237	80	316	5	C;GO:0005739;mitochondrion;P;GO:0046486;glycerolipid metabolic process;F;GO:0004806;triglyceride lipase activity	GO:0046486	glycerolipid metabolic process	GO:0004806	triglyceride lipase activity	GO:0005739	mitochondrion	GO:0009987	cellular process	GO:0016787	hydrolase activity	GO:0005737	cytoplasm
pomegranate_rep_c51827	uncharacterized protein loc100808462	6.88667e-55	336	297	38	334	NA	NA	NA	NA	NA	NA	NA	NA	NA	NA	NA	NA	NA	NA
pomegranate_c54948	No hit	NA	336	186	331	146	NA	NA	NA	NA	NA	NA	NA	NA	NA	NA	NA	NA	NA	NA
pomegranate_c62936	No hit	NA	336	192	145	336	NA	NA	NA	NA	NA	NA	NA	NA	NA	NA	NA	NA	NA	NA
pomegranate_rep_c41605	No hit	NA	336	237	237	1	NA	NA	NA	NA	NA	NA	NA	NA	NA	NA	NA	NA	NA	NA
pomegranate_rep_c47095	No hit	NA	336	237	99	335	NA	NA	NA	NA	NA	NA	NA	NA	NA	NA	NA	NA	NA	NA
pomegranate_c50666	integrator complex subunit	5.75103e-22	337	228	318	91	4	C;GO:0005634;nucleus;P;GO:0045492;xylan biosynthetic process	GO:0045492	xylan biosynthetic process	NA	NA	GO:0005634	nucleus	GO:0009987	cellular process	NA	NA	GO:0005623	cell
pomegranate_c50520	metacaspase 9	1.8929e-20	337	165	166	2	6	C;GO:0048046;apoplast;P;GO:0006508;proteolysis;F;GO:0005488;binding	GO:0006508	proteolysis	GO:0005488	binding	GO:0048046	apoplast	GO:0019538	protein metabolic process	GO:0003674	molecular_function	GO:0005576	extracellular region
pomegranate_rep_c37516	protein shoot gravitropism 2	2.27522e-18	337	171	171	1	9	C;GO:0009705;plant-type vacuole membrane;P;GO:0046486;glycerolipid metabolic process;F;GO:0046872;metal ion binding	GO:0046486	glycerolipid metabolic process	GO:0046872	metal ion binding	GO:0009705	plant-type vacuole membrane	GO:0009987	cellular process	GO:0005488	binding	GO:0016020	membrane
pomegranate_rep_c65312	No hit	NA	337	261	261	1	NA	NA	NA	NA	NA	NA	NA	NA	NA	NA	NA	NA	NA	NA
pomegranate_rep_c63474	60s acidic ribosomal protein p0	6.4962e-13	338	234	21	254	18	C;GO:0048046;apoplast;P;GO:0046686;response to cadmium ion;F;GO:0005507;copper ion binding	GO:0046686	response to cadmium ion	GO:0005507	copper ion binding	GO:0048046	apoplast	GO:0008150	biological_process	GO:0005488	binding	GO:0005576	extracellular region
pomegranate_c56127	No hit	NA	338	267	72	338	NA	NA	NA	NA	NA	NA	NA	NA	NA	NA	NA	NA	NA	NA
pomegranate_rep_c33020	No hit	NA	338	222	19	240	NA	NA	NA	NA	NA	NA	NA	NA	NA	NA	NA	NA	NA	NA
pomegranate_rep_c64782	No hit	NA	338	195	11	205	NA	NA	NA	NA	NA	NA	NA	NA	NA	NA	NA	NA	NA	NA
pomegranate_rep_c65317	No hit	NA	338	234	92	325	NA	NA	NA	NA	NA	NA	NA	NA	NA	NA	NA	NA	NA	NA
pomegranate_rep_c49879	btb poz domain-containing protein at5g67385-like	2.53306e-25	339	162	178	339	4	C;GO:0005886;plasma membrane;P;GO:0009416;response to light stimulus;F;GO:0004871;signal transducer activity	GO:0009416	response to light stimulus	GO:0004871	signal transducer activity	GO:0005886	plasma membrane	GO:0009628	response to abiotic stimulus	GO:0003674	molecular_function	GO:0016020	membrane
pomegranate_c42732	pentatricopeptide repeat-containing protein	7.10555e-20	339	210	6	215	1	C;GO:0005739;mitochondrion	NA	NA	NA	NA	GO:0005739	mitochondrion	NA	NA	NA	NA	GO:0005737	cytoplasm
pomegranate_rep_c51523	pinus taeda anonymous locus cl1894contig1_03 genomic sequence	8.46465e-21	339	159	44	202	16	P;GO:0052544;defense response by callose deposition in cell wall;F;GO:0080048;GDP-D-glucose phosphorylase activity	GO:0052544	defense response by callose deposition in cell wall	GO:0080048	GDP-D-glucose phosphorylase activity	NA	NA	GO:0016043	cellular component organization	GO:0016740	transferase activity	NA	NA
pomegranate_rep_c52965	shaggy-related protein kinase gamma	3.44458e-14	339	162	164	3	7	C;GO:0005829;cytosol;P;GO:0046777;protein autophosphorylation;F;GO:0004674;protein serine/threonine kinase activity	GO:0046777	protein autophosphorylation	GO:0004674	protein serine/threonine kinase activity	GO:0005829	cytosol	GO:0019538	protein metabolic process	GO:0016740	transferase activity	GO:0005737	cytoplasm
pomegranate_rep_c55893	squamosa promoter binding 12	8.77988e-10	339	273	339	67	6	C;GO:0005667;transcription factor complex;P;GO:0045492;xylan biosynthetic process;F;GO:0003700;sequence-specific DNA binding transcription factor activity	GO:0045492	xylan biosynthetic process	GO:0003700	sequence-specific DNA binding transcription factor activity	GO:0005667	transcription factor complex	GO:0009987	cellular process	GO:0003674	molecular_function	GO:0005654	nucleoplasm
pomegranate_rep_c38621	u-box domain-containing protein	3.10108e-31	339	237	239	3	10	C;GO:0009506;plasmodesma;P;GO:0050832;defense response to fungus;F;GO:0070696;transmembrane receptor protein serine/threonine kinase binding	GO:0050832	defense response to fungus	GO:0070696	transmembrane receptor protein serine/threonine kinase binding	GO:0009506	plasmodesma	GO:0009607	response to biotic stimulus	GO:0005515	protein binding	GO:0005575	cellular_component
pomegranate_c64038	No hit	NA	339	198	214	17	NA	NA	NA	NA	NA	NA	NA	NA	NA	NA	NA	NA	NA	NA
pomegranate_rep_c45160	No hit	NA	339	174	268	95	NA	NA	NA	NA	NA	NA	NA	NA	NA	NA	NA	NA	NA	NA
pomegranate_rep_c53297	No hit	NA	339	300	39	338	NA	NA	NA	NA	NA	NA	NA	NA	NA	NA	NA	NA	NA	NA
pomegranate_rep_c64300	No hit	NA	339	162	97	258	NA	NA	NA	NA	NA	NA	NA	NA	NA	NA	NA	NA	NA	NA
pomegranate_rep_c63604	cytosolic phosphoglucomutase	7.83781e-43	340	204	50	253	21	C;GO:0044445;cytosolic part;P;GO:0048229;gametophyte development;F;GO:0004614;phosphoglucomutase activity	GO:0048229	gametophyte development	GO:0004614	phosphoglucomutase activity	GO:0044445	cytosolic part	GO:0008150	biological_process	GO:0003824	catalytic activity	GO:0005829	cytosol
pomegranate_c49679	general transcription factor iie subunit	7.94107e-11	340	165	108	272	NA	NA	NA	NA	NA	NA	NA	NA	NA	NA	NA	NA	NA	NA
pomegranate_rep_c60980	isoamyl acetate-hydrolyzing	1.34939e-10	340	327	13	339	NA	NA	NA	NA	NA	NA	NA	NA	NA	NA	NA	NA	NA	NA
pomegranate_c59203	phosphoglucomutase	3.39074e-09	340	195	146	340	23	C;GO:0048046;apoplast;P;GO:0048229;gametophyte development;F;GO:0004614;phosphoglucomutase activity	GO:0048229	gametophyte development	GO:0004614	phosphoglucomutase activity	GO:0048046	apoplast	GO:0008150	biological_process	GO:0003824	catalytic activity	GO:0005576	extracellular region
pomegranate_rep_c65974	protein	1.48724e-33	340	300	302	3	30	C;GO:0009570;chloroplast stroma;P;GO:0071555;cell wall organization;F;GO:0043621;protein self-association	GO:0071555	cell wall organization	GO:0043621	protein self-association	GO:0009570	chloroplast stroma	GO:0016043	cellular component organization	GO:0005515	protein binding	GO:0009536	plastid
pomegranate_rep_c57794	salt tolerance protein 4	3.12273e-07	340	336	338	3	NA	NA	NA	NA	NA	NA	NA	NA	NA	NA	NA	NA	NA	NA
pomegranate_rep_c51943	succinyl- ligase	1.3253e-32	340	228	270	43	12	C;GO:0042709;succinate-CoA ligase complex;P;GO:0046686;response to cadmium ion;F;GO:0048037;cofactor binding	GO:0046686	response to cadmium ion	GO:0048037	cofactor binding	GO:0042709	succinate-CoA ligase complex	GO:0008150	biological_process	GO:0005488	binding	GO:0005737	cytoplasm
pomegranate_c40305	udp-glycosyltransferase 73c3-like	7.91086e-11	340	264	76	339	3	P;GO:0008152;metabolic process;F;GO:0016758;transferase activity, transferring hexosyl groups	GO:0008152	metabolic process	GO:0016758	transferase activity, transferring hexosyl groups	NA	NA	GO:0008150	biological_process	GO:0016740	transferase activity	NA	NA
pomegranate_c53918	No hit	NA	340	246	94	339	NA	NA	NA	NA	NA	NA	NA	NA	NA	NA	NA	NA	NA	NA
pomegranate_rep_c36772	No hit	NA	340	165	167	3	NA	NA	NA	NA	NA	NA	NA	NA	NA	NA	NA	NA	NA	NA
pomegranate_c52016	atp synthase subunit beta	5.42311e-56	341	285	56	340	NA	NA	NA	NA	NA	NA	NA	NA	NA	NA	NA	NA	NA	NA
pomegranate_rep_c53254	defender against cell death 2	1.02603e-34	341	234	19	252	6	C;GO:0016021;integral to membrane;P;GO:0043069;negative regulation of programmed cell death;F;GO:0004579;dolichyl-diphosphooligosaccharide-protein glycotransferase activity	GO:0043069	negative regulation of programmed cell death	GO:0004579	dolichyl-diphosphooligosaccharide-protein glycotransferase activity	GO:0016021	integral to membrane	GO:0016265	death	GO:0016740	transferase activity	GO:0016020	membrane
pomegranate_c49059	major latex	3.55103e-11	341	177	163	339	1	P;GO:0050896;response to stimulus	GO:0050896	response to stimulus	NA	NA	NA	NA	GO:0008150	biological_process	NA	NA	NA	NA
pomegranate_rep_c65924	pinus taeda anonymous locus 2_835_01 genomic sequence	2.71504e-22	341	168	173	340	9	C;GO:0005874;microtubule;P;GO:0051258;protein polymerization;F;GO:0005525;GTP binding	GO:0051258	protein polymerization	GO:0005525	GTP binding	GO:0005874	microtubule	GO:0016043	cellular component organization	GO:0005488	binding	GO:0005856	cytoskeleton
pomegranate_c57674	protein	9.03022e-15	341	201	140	340	NA	NA	NA	NA	NA	NA	NA	NA	NA	NA	NA	NA	NA	NA
pomegranate_c65724	serine threonine-protein	6.28011e-44	341	318	320	3	5	P;GO:0009069;serine family amino acid metabolic process;F;GO:0005524;ATP binding	GO:0009069	serine family amino acid metabolic process	GO:0005524	ATP binding	NA	NA	GO:0009987	cellular process	GO:0005488	binding	NA	NA
pomegranate_c54721	spc97 spc98 family of spindle pole body component	1.92377e-09	341	225	74	298	5	C;GO:0045298;tubulin complex;P;GO:0010075;regulation of meristem growth;F;GO:0015631;tubulin binding	GO:0010075	regulation of meristem growth	GO:0015631	tubulin binding	GO:0045298	tubulin complex	GO:0040007	growth	GO:0005515	protein binding	GO:0005856	cytoskeleton
pomegranate_c54055	No hit	NA	341	153	149	301	NA	NA	NA	NA	NA	NA	NA	NA	NA	NA	NA	NA	NA	NA
pomegranate_c55253	No hit	NA	341	237	333	97	NA	NA	NA	NA	NA	NA	NA	NA	NA	NA	NA	NA	NA	NA
pomegranate_rep_c49909	No hit	NA	341	252	27	278	NA	NA	NA	NA	NA	NA	NA	NA	NA	NA	NA	NA	NA	NA
pomegranate_rep_c45330	atp synthase subunit beta	2.53601e-12	342	216	216	1	NA	NA	NA	NA	NA	NA	NA	NA	NA	NA	NA	NA	NA	NA
pomegranate_c63470	calmodulin-binding transcription activator	8.88049e-16	342	222	62	283	4	C;GO:0005634;nucleus;P;GO:0006355;regulation of transcription, DNA-dependent;F;GO:0005516;calmodulin binding	GO:0006355	regulation of transcription, DNA-dependent	GO:0005516	calmodulin binding	GO:0005634	nucleus	GO:0009987	cellular process	GO:0005515	protein binding	GO:0005623	cell
pomegranate_c52549	cytochrome c6	2.37638e-15	342	165	58	222	4	C;GO:0009507;chloroplast;P;GO:0006118;electron transport;F;GO:0020037;heme binding	GO:0006118	electron transport	GO:0020037	heme binding	GO:0009507	chloroplast	NA	NA	GO:0005488	binding	GO:0009536	plastid
pomegranate_c48997	cytochrome p450 liketbp	8.94684e-47	342	192	192	1	NA	NA	NA	NA	NA	NA	NA	NA	NA	NA	NA	NA	NA	NA
pomegranate_rep_c59213	domain-containing protein	4.63778e-11	342	213	10	222	NA	NA	NA	NA	NA	NA	NA	NA	NA	NA	NA	NA	NA	NA
pomegranate_rep_c68455	stress-inducible membrane pore protein	9.91709e-22	342	174	162	335	6	C;GO:0031359;integral to chloroplast outer membrane;P;GO:0015031;protein transport;F;GO:0015450;P-P-bond-hydrolysis-driven protein transmembrane transporter activity	GO:0015031	protein transport	GO:0015450	P-P-bond-hydrolysis-driven protein transmembrane transporter activity	GO:0031359	integral to chloroplast outer membrane	GO:0008150	biological_process	GO:0005215	transporter activity	GO:0016020	membrane
pomegranate_c55840	No hit	NA	342	171	171	1	NA	NA	NA	NA	NA	NA	NA	NA	NA	NA	NA	NA	NA	NA
pomegranate_rep_c58479	No hit	NA	342	213	303	91	NA	NA	NA	NA	NA	NA	NA	NA	NA	NA	NA	NA	NA	NA
pomegranate_rep_c59502	No hit	NA	342	264	77	340	NA	NA	NA	NA	NA	NA	NA	NA	NA	NA	NA	NA	NA	NA
pomegranate_rep_c49824	4-diphosphocytidyl-2-c-methyl-d-erythritol kinase	9.59225e-28	343	210	259	50	3	C;GO:0009536;plastid;P;GO:0008299;isoprenoid biosynthetic process;F;GO:0016740;transferase activity	GO:0008299	isoprenoid biosynthetic process	GO:0016740	transferase activity	GO:0009536	plastid	GO:0009987	cellular process	GO:0003824	catalytic activity	GO:0005737	cytoplasm
pomegranate_c51236	ferrochelatase- chloroplastic-like	6.91746e-51	343	282	284	3	19	C;GO:0009507;chloroplast;P;GO:0046777;protein autophosphorylation;F;GO:0005515;protein binding	GO:0046777	protein autophosphorylation	GO:0005515	protein binding	GO:0009507	chloroplast	GO:0019538	protein metabolic process	GO:0005488	binding	GO:0009536	plastid
pomegranate_rep_c51611	phytochrome and flowering time regulatory protein 1	4.62171e-14	343	294	50	343	17	C;GO:0016592;mediator complex;P;GO:0055114;oxidation-reduction process;F;GO:0050660;flavin adenine dinucleotide binding	GO:0055114	oxidation-reduction process	GO:0050660	flavin adenine dinucleotide binding	GO:0016592	mediator complex	GO:0008152	metabolic process	GO:0005488	binding	GO:0005654	nucleoplasm
pomegranate_c57985	No hit	NA	343	153	335	183	NA	NA	NA	NA	NA	NA	NA	NA	NA	NA	NA	NA	NA	NA
pomegranate_c64997	No hit	NA	343	231	337	107	NA	NA	NA	NA	NA	NA	NA	NA	NA	NA	NA	NA	NA	NA
pomegranate_rep_c42610	No hit	NA	343	270	73	342	NA	NA	NA	NA	NA	NA	NA	NA	NA	NA	NA	NA	NA	NA
pomegranate_rep_c52726	No hit	NA	343	186	65	250	NA	NA	NA	NA	NA	NA	NA	NA	NA	NA	NA	NA	NA	NA
pomegranate_rep_c66574	No hit	NA	343	318	318	1	NA	NA	NA	NA	NA	NA	NA	NA	NA	NA	NA	NA	NA	NA
pomegranate_c63405	cysteine protease	2.61222e-25	344	231	114	344	12	C;GO:0005829;cytosol;P;GO:0055114;oxidation-reduction process;F;GO:0032440;2-alkenal reductase [NAD(P)] activity	GO:0055114	oxidation-reduction process	GO:0032440	2-alkenal reductase [NAD(P)] activity	GO:0005829	cytosol	GO:0008152	metabolic process	GO:0003824	catalytic activity	GO:0005737	cytoplasm
pomegranate_rep_c52501	flavonoid 3 -hydroxylase	1.59093e-40	344	252	92	343	7	P;GO:0055114;oxidation-reduction process;F;GO:0020037;heme binding	GO:0055114	oxidation-reduction process	GO:0020037	heme binding	NA	NA	GO:0008152	metabolic process	GO:0005488	binding	NA	NA
pomegranate_rep_c60595	kinase family protein	3.7633e-32	344	159	160	318	7	C;GO:0005886;plasma membrane;P;GO:0009069;serine family amino acid metabolic process;F;GO:0005524;ATP binding	GO:0009069	serine family amino acid metabolic process	GO:0005524	ATP binding	GO:0005886	plasma membrane	GO:0009987	cellular process	GO:0005488	binding	GO:0016020	membrane
pomegranate_rep_c60910	s-adenosylmethionine synthetase	4.16081e-31	344	204	141	344	8	C;GO:0005737;cytoplasm;P;GO:0009651;response to salt stress;F;GO:0005524;ATP binding	GO:0009651	response to salt stress	GO:0005524	ATP binding	GO:0005737	cytoplasm	GO:0009628	response to abiotic stimulus	GO:0005488	binding	GO:0005623	cell
pomegranate_c55920	spx and exs domain-containing protein 1-like	2.14686e-11	344	240	25	264	4	C;GO:0016023;cytoplasmic membrane-bounded vesicle	NA	NA	NA	NA	GO:0016023	cytoplasmic membrane-bounded vesicle	NA	NA	NA	NA	GO:0005737	cytoplasm
pomegranate_rep_c66174	uncharacterized protein	5.45945e-15	344	159	321	163	1	C;GO:0005634;nucleus	NA	NA	NA	NA	GO:0005634	nucleus	NA	NA	NA	NA	GO:0005623	cell
pomegranate_c52893	uncharacterized protein loc100817344	8.44229e-08	344	294	294	1	1	C;GO:0070461;SAGA-type complex	NA	NA	NA	NA	GO:0070461	SAGA-type complex	NA	NA	NA	NA	GO:0005654	nucleoplasm
pomegranate_rep_c62488	zip transporter	9.3221e-10	344	270	270	1	4	C;GO:0016020;membrane;P;GO:0055085;transmembrane transport;F;GO:0046873;metal ion transmembrane transporter activity	GO:0055085	transmembrane transport	GO:0046873	metal ion transmembrane transporter activity	GO:0016020	membrane	GO:0009987	cellular process	GO:0005215	transporter activity	GO:0005575	cellular_component
pomegranate_c48883	No hit	NA	344	153	331	179	NA	NA	NA	NA	NA	NA	NA	NA	NA	NA	NA	NA	NA	NA
pomegranate_c59232	No hit	NA	344	216	216	1	NA	NA	NA	NA	NA	NA	NA	NA	NA	NA	NA	NA	NA	NA
pomegranate_c60756	No hit	NA	344	156	189	344	NA	NA	NA	NA	NA	NA	NA	NA	NA	NA	NA	NA	NA	NA
pomegranate_c65688	No hit	NA	344	198	278	81	NA	NA	NA	NA	NA	NA	NA	NA	NA	NA	NA	NA	NA	NA
pomegranate_rep_c39039	No hit	NA	344	252	87	338	NA	NA	NA	NA	NA	NA	NA	NA	NA	NA	NA	NA	NA	NA
pomegranate_rep_c61771	No hit	NA	344	189	216	28	NA	NA	NA	NA	NA	NA	NA	NA	NA	NA	NA	NA	NA	NA
pomegranate_rep_c38230	60s ribosomal protein l3	2.86812e-48	345	258	86	343	8	C;GO:0022625;cytosolic large ribosomal subunit;P;GO:0042254;ribosome biogenesis;F;GO:0003735;structural constituent of ribosome	GO:0042254	ribosome biogenesis	GO:0003735	structural constituent of ribosome	GO:0022625	cytosolic large ribosomal subunit	GO:0009987	cellular process	GO:0005198	structural molecule activity	GO:0005840	ribosome
pomegranate_rep_c53705	abscisic insensitive 1b	7.31054e-44	345	171	172	2	12	C;GO:0008287;protein serine/threonine phosphatase complex;P;GO:0010205;photoinhibition;F;GO:0046872;metal ion binding	GO:0010205	photoinhibition	GO:0046872	metal ion binding	GO:0008287	protein serine/threonine phosphatase complex	GO:0015979	photosynthesis	GO:0005488	binding	GO:0005623	cell
pomegranate_rep_c63601	arginyl-trna--protein transferase 1-like	4.18781e-15	345	156	34	189	12	C;GO:0005634;nucleus;P;GO:0050994;regulation of lipid catabolic process;F;GO:0004057;arginyltransferase activity	GO:0050994	regulation of lipid catabolic process	GO:0004057	arginyltransferase activity	GO:0005634	nucleus	GO:0009056	catabolic process	GO:0016740	transferase activity	GO:0005623	cell
pomegranate_c53697	cleavage and polyadenylation specificity factor	3.23054e-27	345	222	323	102	19	C;GO:0009506;plasmodesma;P;GO:0035196;production of miRNAs involved in gene silencing by miRNA;F;GO:0016787;hydrolase activity	GO:0035196	production of miRNAs involved in gene silencing by miRNA	GO:0016787	hydrolase activity	GO:0009506	plasmodesma	GO:0040029	regulation of gene expression, epigenetic	GO:0003824	catalytic activity	GO:0005575	cellular_component
pomegranate_rep_c54883	cytochrome p450 liketbp	8.66853e-20	345	159	106	264	NA	NA	NA	NA	NA	NA	NA	NA	NA	NA	NA	NA	NA	NA
pomegranate_rep_c53547	lipid transfer protein	2.25447e-28	345	186	48	233	2	P;GO:0006869;lipid transport;F;GO:0008289;lipid binding	GO:0006869	lipid transport	GO:0008289	lipid binding	NA	NA	GO:0008150	biological_process	GO:0005488	binding	NA	NA
pomegranate_c57555	predicted protein [Populus trichocarpa]	5.35407e-12	345	186	288	103	NA	NA	NA	NA	NA	NA	NA	NA	NA	NA	NA	NA	NA	NA
pomegranate_rep_c48826	protein	1.52558e-25	345	207	253	47	NA	NA	NA	NA	NA	NA	NA	NA	NA	NA	NA	NA	NA	NA
pomegranate_rep_c52979	spla ryanodine receptor domain-containing protein	8.98537e-10	345	198	32	229	NA	NA	NA	NA	NA	NA	NA	NA	NA	NA	NA	NA	NA	NA
pomegranate_c50182	uncharacterized protein	3.69945e-32	345	228	229	2	6	C;GO:0005886;plasma membrane;P;GO:0019344;cysteine biosynthetic process;F;GO:0035091;phosphatidylinositol binding	GO:0019344	cysteine biosynthetic process	GO:0035091	phosphatidylinositol binding	GO:0005886	plasma membrane	GO:0009987	cellular process	GO:0008289	lipid binding	GO:0016020	membrane
pomegranate_rep_c63234	uncharacterized protein loc100259906	1.95824e-11	345	258	6	263	NA	NA	NA	NA	NA	NA	NA	NA	NA	NA	NA	NA	NA	NA
pomegranate_c48831	No hit	NA	345	165	165	1	NA	NA	NA	NA	NA	NA	NA	NA	NA	NA	NA	NA	NA	NA
pomegranate_c56752	No hit	NA	345	336	10	345	NA	NA	NA	NA	NA	NA	NA	NA	NA	NA	NA	NA	NA	NA
pomegranate_c61965	No hit	NA	345	240	309	70	NA	NA	NA	NA	NA	NA	NA	NA	NA	NA	NA	NA	NA	NA
pomegranate_rep_c61286	No hit	NA	345	207	137	343	NA	NA	NA	NA	NA	NA	NA	NA	NA	NA	NA	NA	NA	NA
pomegranate_rep_c64302	No hit	NA	345	159	161	3	NA	NA	NA	NA	NA	NA	NA	NA	NA	NA	NA	NA	NA	NA
pomegranate_rep_c35562	lipid transfer protein	6.68143e-18	346	282	59	340	1	P;GO:0006810;transport	GO:0006810	transport	NA	NA	NA	NA	GO:0008150	biological_process	NA	NA	NA	NA
pomegranate_c54294	zinc finger an1 and c2h2 domain-containing stress-associated protein 16-like isoform 1	1.53855e-09	346	198	198	1	2	C;GO:0005622;intracellular;F;GO:0008270;zinc ion binding	NA	NA	GO:0008270	zinc ion binding	GO:0005622	intracellular	NA	NA	GO:0005488	binding	GO:0005623	cell
pomegranate_c51082	No hit	NA	346	192	193	2	NA	NA	NA	NA	NA	NA	NA	NA	NA	NA	NA	NA	NA	NA
pomegranate_c53335	No hit	NA	346	159	188	346	NA	NA	NA	NA	NA	NA	NA	NA	NA	NA	NA	NA	NA	NA
pomegranate_c54340	No hit	NA	346	243	283	41	NA	NA	NA	NA	NA	NA	NA	NA	NA	NA	NA	NA	NA	NA
pomegranate_rep_c50145	No hit	NA	346	282	317	36	NA	NA	NA	NA	NA	NA	NA	NA	NA	NA	NA	NA	NA	NA
pomegranate_rep_c61520	No hit	NA	346	246	247	2	NA	NA	NA	NA	NA	NA	NA	NA	NA	NA	NA	NA	NA	NA
pomegranate_c49297	general transcription factor iie subunit 1-like	2.69915e-14	347	219	115	333	12	C;GO:0005840;ribosome;P;GO:0048573;photoperiodism, flowering;F;GO:0043565;sequence-specific DNA binding	GO:0048573	photoperiodism, flowering	GO:0043565	sequence-specific DNA binding	GO:0005840	ribosome	GO:0009791	post-embryonic development	GO:0005488	binding	GO:0005737	cytoplasm
pomegranate_c48770	phosphoglycolate phosphatase	1.98325e-41	347	234	114	347	9	C;GO:0009507;chloroplast;P;GO:0046487;glyoxylate metabolic process;F;GO:0008967;phosphoglycolate phosphatase activity	GO:0046487	glyoxylate metabolic process	GO:0008967	phosphoglycolate phosphatase activity	GO:0009507	chloroplast	GO:0009987	cellular process	GO:0016787	hydrolase activity	GO:0009536	plastid
pomegranate_rep_c50772	ras-related protein ara-1	4.59339e-22	347	255	19	273	10	C;GO:0005886;plasma membrane;P;GO:0015031;protein transport;F;GO:0005525;GTP binding	GO:0015031	protein transport	GO:0005525	GTP binding	GO:0005886	plasma membrane	GO:0008150	biological_process	GO:0005488	binding	GO:0016020	membrane
pomegranate_rep_c17153	rrna intron-encoded homing endonuclease	6.01309e-14	347	237	111	347	NA	NA	NA	NA	NA	NA	NA	NA	NA	NA	NA	NA	NA	NA
pomegranate_c49298	ru large subunit-binding protein subunit chloroplastic-like	1.8063e-18	347	279	288	10	17	C;GO:0048046;apoplast;P;GO:0042542;response to hydrogen peroxide;F;GO:0051082;unfolded protein binding	GO:0042542	response to hydrogen peroxide	GO:0051082	unfolded protein binding	GO:0048046	apoplast	GO:0008150	biological_process	GO:0005515	protein binding	GO:0005576	extracellular region
pomegranate_rep_c50426	vacuolar protein sorting-associated protein 26-like	1.34216e-37	347	195	153	347	11	C;GO:0030904;retromer complex;P;GO:0048193;Golgi vesicle transport	GO:0048193	Golgi vesicle transport	NA	NA	GO:0030904	retromer complex	GO:0009987	cellular process	NA	NA	GO:0016020	membrane
pomegranate_c50901	No hit	NA	347	159	212	54	NA	NA	NA	NA	NA	NA	NA	NA	NA	NA	NA	NA	NA	NA
pomegranate_c66142	No hit	NA	347	249	99	347	NA	NA	NA	NA	NA	NA	NA	NA	NA	NA	NA	NA	NA	NA
pomegranate_rep_c50829	No hit	NA	347	210	210	1	NA	NA	NA	NA	NA	NA	NA	NA	NA	NA	NA	NA	NA	NA
pomegranate_rep_c50991	No hit	NA	347	171	172	342	NA	NA	NA	NA	NA	NA	NA	NA	NA	NA	NA	NA	NA	NA
pomegranate_c40210	aaa-type atpase family protein	1.4674e-44	348	270	76	345	14	C;GO:0009941;chloroplast envelope;P;GO:0051301;cell division;F;GO:0008568;microtubule-severing ATPase activity	GO:0051301	cell division	GO:0008568	microtubule-severing ATPase activity	GO:0009941	chloroplast envelope	GO:0009987	cellular process	GO:0016787	hydrolase activity	GO:0009536	plastid
pomegranate_rep_c37155	carboxyl-terminal peptidase	7.39677e-21	348	165	273	109	1	C;GO:0016023;cytoplasmic membrane-bounded vesicle	NA	NA	NA	NA	GO:0016023	cytoplasmic membrane-bounded vesicle	NA	NA	NA	NA	GO:0005737	cytoplasm
pomegranate_rep_c50243	polyamine oxidase	3.51704e-22	348	171	319	149	4	C;GO:0005777;peroxisome;P;GO:0055114;oxidation-reduction process;F;GO:0046592;polyamine oxidase activity	GO:0055114	oxidation-reduction process	GO:0046592	polyamine oxidase activity	GO:0005777	peroxisome	GO:0008152	metabolic process	GO:0003824	catalytic activity	GO:0005737	cytoplasm
pomegranate_c65135	rhicadhesin receptor	1.21269e-40	348	210	255	46	8	C;GO:0048046;apoplast;P;GO:0055114;oxidation-reduction process;F;GO:0050162;oxalate oxidase activity	GO:0055114	oxidation-reduction process	GO:0050162	oxalate oxidase activity	GO:0048046	apoplast	GO:0008152	metabolic process	GO:0003824	catalytic activity	GO:0005576	extracellular region
pomegranate_c49803	trichome birefringence-like 34 protein	6.82177e-26	348	213	75	287	3	C;GO:0005794;Golgi apparatus;P;GO:0045492;xylan biosynthetic process	GO:0045492	xylan biosynthetic process	NA	NA	GO:0005794	Golgi apparatus	GO:0009987	cellular process	NA	NA	GO:0005737	cytoplasm
pomegranate_c64103	uncharacterized protein loc100266970	2.60432e-09	348	249	100	348	NA	NA	NA	NA	NA	NA	NA	NA	NA	NA	NA	NA	NA	NA
pomegranate_c49463	No hit	NA	348	222	272	51	NA	NA	NA	NA	NA	NA	NA	NA	NA	NA	NA	NA	NA	NA
pomegranate_rep_c41814	No hit	NA	348	192	79	270	NA	NA	NA	NA	NA	NA	NA	NA	NA	NA	NA	NA	NA	NA
pomegranate_rep_c48646	No hit	NA	348	207	30	236	NA	NA	NA	NA	NA	NA	NA	NA	NA	NA	NA	NA	NA	NA
pomegranate_rep_c50912	No hit	NA	348	234	115	348	NA	NA	NA	NA	NA	NA	NA	NA	NA	NA	NA	NA	NA	NA
pomegranate_rep_c65965	No hit	NA	348	198	34	231	NA	NA	NA	NA	NA	NA	NA	NA	NA	NA	NA	NA	NA	NA
pomegranate_c47950	beta-ketoacyl- synthase	1.11472e-36	349	225	125	349	13	C;GO:0009923;fatty acid elongase complex;P;GO:0042967;acyl-carrier-protein biosynthetic process;F;GO:0009922;fatty acid elongase activity	GO:0042967	acyl-carrier-protein biosynthetic process	GO:0009922	fatty acid elongase activity	GO:0009923	fatty acid elongase complex	GO:0009058	biosynthetic process	GO:0016740	transferase activity	GO:0016020	membrane
pomegranate_rep_c66025	nucleic acid binding protein	1.20695e-14	349	153	71	223	1	F;GO:0003676;nucleic acid binding	NA	NA	GO:0003676	nucleic acid binding	NA	NA	NA	NA	GO:0005488	binding	NA	NA
pomegranate_rep_c68658	protein	7.31648e-28	349	165	113	277	1	F;GO:0016491;oxidoreductase activity	NA	NA	GO:0016491	oxidoreductase activity	NA	NA	NA	NA	GO:0003824	catalytic activity	NA	NA
pomegranate_c49809	protein apcdd1-like	2.67637e-30	349	177	178	2	2	C;GO:0016020;membrane;P;GO:0016055;Wnt receptor signaling pathway	GO:0016055	Wnt receptor signaling pathway	NA	NA	GO:0016020	membrane	GO:0009987	cellular process	NA	NA	GO:0005575	cellular_component
pomegranate_c64076	rrna intron-encoded homing endonuclease	2.59227e-25	349	345	3	347	NA	NA	NA	NA	NA	NA	NA	NA	NA	NA	NA	NA	NA	NA
pomegranate_c49941	tetratricopeptide repeat tpr	1.32413e-53	349	339	9	347	1	P;GO:0022008;neurogenesis	GO:0022008	neurogenesis	NA	NA	NA	NA	GO:0030154	cell differentiation	NA	NA	NA	NA
pomegranate_rep_c40045	udp-n-acetylglucosamine pyrophosphorylase	2.13867e-11	349	279	58	336	3	P;GO:0009225;nucleotide-sugar metabolic process;F;GO:0070569;uridylyltransferase activity	GO:0009225	nucleotide-sugar metabolic process	GO:0070569	uridylyltransferase activity	NA	NA	GO:0009987	cellular process	GO:0016740	transferase activity	NA	NA
pomegranate_c52105	uncharacterized protein loc100251769	1.4754e-12	349	249	101	349	NA	NA	NA	NA	NA	NA	NA	NA	NA	NA	NA	NA	NA	NA
pomegranate_c38410	No hit	NA	349	294	15	308	NA	NA	NA	NA	NA	NA	NA	NA	NA	NA	NA	NA	NA	NA
pomegranate_c50535	No hit	NA	349	150	160	309	NA	NA	NA	NA	NA	NA	NA	NA	NA	NA	NA	NA	NA	NA
pomegranate_c57902	No hit	NA	349	165	70	234	NA	NA	NA	NA	NA	NA	NA	NA	NA	NA	NA	NA	NA	NA
pomegranate_c60241	No hit	NA	349	186	302	117	NA	NA	NA	NA	NA	NA	NA	NA	NA	NA	NA	NA	NA	NA
pomegranate_c64636	No hit	NA	349	171	171	1	NA	NA	NA	NA	NA	NA	NA	NA	NA	NA	NA	NA	NA	NA
pomegranate_c49621	4 1 protein	1.83361e-16	350	219	132	350	5	C;GO:0009506;plasmodesma;P;GO:0046907;intracellular transport;F;GO:0005515;protein binding	GO:0046907	intracellular transport	GO:0005515	protein binding	GO:0009506	plasmodesma	GO:0009987	cellular process	GO:0005488	binding	GO:0005575	cellular_component
pomegranate_c62750	multidrug resistance	4.91154e-08	350	261	261	1	2	P;GO:0055085;transmembrane transport;F;GO:0022857;transmembrane transporter activity	GO:0055085	transmembrane transport	GO:0022857	transmembrane transporter activity	NA	NA	GO:0009987	cellular process	GO:0005215	transporter activity	NA	NA
pomegranate_rep_c36035	tel2-interacting protein	6.19872e-11	350	204	145	348	1	C;GO:0016023;cytoplasmic membrane-bounded vesicle	NA	NA	NA	NA	GO:0016023	cytoplasmic membrane-bounded vesicle	NA	NA	NA	NA	GO:0005737	cytoplasm
pomegranate_c49673	troponin t-like	1.04273e-58	350	303	305	3	NA	NA	NA	NA	NA	NA	NA	NA	NA	NA	NA	NA	NA	NA
pomegranate_rep_c51680	uncharacterized protein	1.28952e-16	350	210	334	125	17	C;GO:0005634;nucleus;P;GO:0045492;xylan biosynthetic process	GO:0045492	xylan biosynthetic process	NA	NA	GO:0005634	nucleus	GO:0009987	cellular process	NA	NA	GO:0005623	cell
pomegranate_c63786	No hit	NA	350	204	279	76	NA	NA	NA	NA	NA	NA	NA	NA	NA	NA	NA	NA	NA	NA
pomegranate_rep_c39103	No hit	NA	350	216	244	29	NA	NA	NA	NA	NA	NA	NA	NA	NA	NA	NA	NA	NA	NA
pomegranate_rep_c47018	No hit	NA	350	177	177	1	NA	NA	NA	NA	NA	NA	NA	NA	NA	NA	NA	NA	NA	NA
pomegranate_c66048	endo- - -beta-d-	2.94838e-17	351	165	251	87	13	C;GO:0048046;apoplast;P;GO:0046686;response to cadmium ion;F;GO:0008806;carboxymethylenebutenolidase activity	GO:0046686	response to cadmium ion	GO:0008806	carboxymethylenebutenolidase activity	GO:0048046	apoplast	GO:0008150	biological_process	GO:0016787	hydrolase activity	GO:0005576	extracellular region
pomegranate_rep_c42290	f-actin-capping protein subunit alpha	2.85283e-40	351	264	86	349	9	C;GO:0008290;F-actin capping protein complex;P;GO:0060151;peroxisome localization;F;GO:0003779;actin binding	GO:0060151	peroxisome localization	GO:0003779	actin binding	GO:0008290	F-actin capping protein complex	GO:0009987	cellular process	GO:0005515	protein binding	GO:0005856	cytoskeleton
pomegranate_c51484	structural maintenance of chromosomes protein	6.48639e-16	351	213	325	113	7	C;GO:0009506;plasmodesma;P;GO:0051607;defense response to virus;F;GO:0005524;ATP binding	GO:0051607	defense response to virus	GO:0005524	ATP binding	GO:0009506	plasmodesma	GO:0009607	response to biotic stimulus	GO:0005488	binding	GO:0005575	cellular_component
pomegranate_rep_c65105	wapl (wings apart-like protein regulation of heterochromatin) protein	2.68258e-22	351	174	294	121	3	C;GO:0005739;mitochondrion;P;GO:0007067;mitosis	GO:0007067	mitosis	NA	NA	GO:0005739	mitochondrion	GO:0016043	cellular component organization	NA	NA	GO:0005737	cytoplasm
pomegranate_c54437	No hit	NA	351	264	8	271	NA	NA	NA	NA	NA	NA	NA	NA	NA	NA	NA	NA	NA	NA
pomegranate_rep_c50123	No hit	NA	351	162	164	3	NA	NA	NA	NA	NA	NA	NA	NA	NA	NA	NA	NA	NA	NA
pomegranate_rep_c50376	No hit	NA	351	156	170	15	NA	NA	NA	NA	NA	NA	NA	NA	NA	NA	NA	NA	NA	NA
pomegranate_c59324	5 -3 exonuclease-like protein	2.44339e-27	352	240	69	308	5	C;GO:0005739;mitochondrion;P;GO:0008152;metabolic process;F;GO:0008409;5'-3' exonuclease activity	GO:0008152	metabolic process	GO:0008409	5'-3' exonuclease activity	GO:0005739	mitochondrion	GO:0008150	biological_process	GO:0016787	hydrolase activity	GO:0005737	cytoplasm
pomegranate_c46039	c2 and gram domain-containing protein at1g03370-like	2.94604e-39	352	192	269	78	8	C;GO:0005739;mitochondrion;P;GO:0048015;phosphatidylinositol-mediated signaling;F;GO:0016301;kinase activity	GO:0048015	phosphatidylinositol-mediated signaling	GO:0016301	kinase activity	GO:0005739	mitochondrion	GO:0009987	cellular process	GO:0016740	transferase activity	GO:0005737	cytoplasm
pomegranate_c64273	dna-directed rna polymerase chloroplast mitochondrial	9.8355e-17	352	162	93	254	2	C;GO:0044444;cytoplasmic part	NA	NA	NA	NA	GO:0044444	cytoplasmic part	NA	NA	NA	NA	GO:0005737	cytoplasm
pomegranate_c48988	integrator complex subunit	9.78999e-33	352	291	337	47	4	C;GO:0005634;nucleus;P;GO:0045492;xylan biosynthetic process	GO:0045492	xylan biosynthetic process	NA	NA	GO:0005634	nucleus	GO:0009987	cellular process	NA	NA	GO:0005623	cell
pomegranate_rep_c60380	mlp-like protein 28	1.55886e-14	352	192	21	212	4	C;GO:0009507;chloroplast;P;GO:0009607;response to biotic stimulus	GO:0009607	response to biotic stimulus	NA	NA	GO:0009507	chloroplast	GO:0008150	biological_process	NA	NA	GO:0009536	plastid
pomegranate_rep_c44297	protein	8.33905e-24	352	333	18	350	NA	NA	NA	NA	NA	NA	NA	NA	NA	NA	NA	NA	NA	NA
pomegranate_c57572	ribosomal protein l13	1.92568e-22	352	174	141	314	4	C;GO:0005840;ribosome;P;GO:0042254;ribosome biogenesis;F;GO:0003735;structural constituent of ribosome	GO:0042254	ribosome biogenesis	GO:0003735	structural constituent of ribosome	GO:0005840	ribosome	GO:0009987	cellular process	GO:0005198	structural molecule activity	GO:0005737	cytoplasm
pomegranate_c51327	serine threonine-protein kinase	3.74543e-12	352	258	260	3	1	F;GO:0016301;kinase activity	NA	NA	GO:0016301	kinase activity	NA	NA	NA	NA	GO:0016740	transferase activity	NA	NA
pomegranate_c57223	No hit	NA	352	276	277	2	NA	NA	NA	NA	NA	NA	NA	NA	NA	NA	NA	NA	NA	NA
pomegranate_c63888	No hit	NA	352	162	335	174	NA	NA	NA	NA	NA	NA	NA	NA	NA	NA	NA	NA	NA	NA
pomegranate_c64793	No hit	NA	352	252	100	351	NA	NA	NA	NA	NA	NA	NA	NA	NA	NA	NA	NA	NA	NA
pomegranate_rep_c49184	No hit	NA	352	189	304	116	NA	NA	NA	NA	NA	NA	NA	NA	NA	NA	NA	NA	NA	NA
pomegranate_rep_c54035	No hit	NA	352	288	63	350	NA	NA	NA	NA	NA	NA	NA	NA	NA	NA	NA	NA	NA	NA
pomegranate_c50819	atp binding	1.25519e-19	353	186	167	352	NA	NA	NA	NA	NA	NA	NA	NA	NA	NA	NA	NA	NA	NA
pomegranate_rep_c52115	conserved protein	7.29415e-12	353	243	110	352	NA	NA	NA	NA	NA	NA	NA	NA	NA	NA	NA	NA	NA	NA
pomegranate_rep_c66697	multidrug resistance protein abc transporter family	5.72614e-41	353	150	137	286	1	F;GO:0050372;ubiquitin-calmodulin ligase activity	NA	NA	GO:0050372	ubiquitin-calmodulin ligase activity	NA	NA	NA	NA	GO:0003824	catalytic activity	NA	NA
pomegranate_rep_c63105	protein	4.72235e-29	353	174	348	175	8	C;GO:0005840;ribosome;P;GO:0046740;spread of virus in host, cell to cell;F;GO:0003743;translation initiation factor activity	GO:0046740	spread of virus in host, cell to cell	GO:0003743	translation initiation factor activity	GO:0005840	ribosome	GO:0008150	biological_process	GO:0008135	translation factor activity, nucleic acid binding	GO:0005737	cytoplasm
pomegranate_rep_c51438	regulatory particle non-atpase 13	6.77978e-34	353	261	17	277	10	C;GO:0016021;integral to membrane;P;GO:0051604;protein maturation;F;GO:0000166;nucleotide binding	GO:0051604	protein maturation	GO:0000166	nucleotide binding	GO:0016021	integral to membrane	GO:0019538	protein metabolic process	GO:0005488	binding	GO:0016020	membrane
pomegranate_c52797	transcription factor jumonji domain-containing protein	2.62262e-11	353	171	16	186	1	P;GO:0006355;regulation of transcription, DNA-dependent	GO:0006355	regulation of transcription, DNA-dependent	NA	NA	NA	NA	GO:0009987	cellular process	NA	NA	NA	NA
pomegranate_c64462	uncharacterized protein loc100262931	3.39363e-09	353	162	191	352	NA	NA	NA	NA	NA	NA	NA	NA	NA	NA	NA	NA	NA	NA
pomegranate_rep_c57133	zinc finger ccch domain-containing protein 40-like	2.67226e-22	353	225	312	88	2	F;GO:0097159;organic cyclic compound binding	NA	NA	GO:0097159	organic cyclic compound binding	NA	NA	NA	NA	GO:0005488	binding	NA	NA
pomegranate_c52153	No hit	NA	353	165	180	16	NA	NA	NA	NA	NA	NA	NA	NA	NA	NA	NA	NA	NA	NA
pomegranate_c53785	No hit	NA	353	291	61	351	NA	NA	NA	NA	NA	NA	NA	NA	NA	NA	NA	NA	NA	NA
pomegranate_rep_c47003	No hit	NA	353	165	100	264	NA	NA	NA	NA	NA	NA	NA	NA	NA	NA	NA	NA	NA	NA
pomegranate_rep_c52737	No hit	NA	353	171	235	65	NA	NA	NA	NA	NA	NA	NA	NA	NA	NA	NA	NA	NA	NA
pomegranate_rep_c53098	No hit	NA	353	231	117	347	NA	NA	NA	NA	NA	NA	NA	NA	NA	NA	NA	NA	NA	NA
pomegranate_rep_c55029	No hit	NA	353	162	80	241	NA	NA	NA	NA	NA	NA	NA	NA	NA	NA	NA	NA	NA	NA
pomegranate_rep_c61956	No hit	NA	353	168	254	87	NA	NA	NA	NA	NA	NA	NA	NA	NA	NA	NA	NA	NA	NA
pomegranate_rep_c64911	No hit	NA	353	258	260	3	NA	NA	NA	NA	NA	NA	NA	NA	NA	NA	NA	NA	NA	NA
pomegranate_rep_c57109	allene oxide cyclase	2.12227e-11	354	264	90	353	10	C;GO:0010319;stromule;P;GO:0009651;response to salt stress;F;GO:0046423;allene-oxide cyclase activity	GO:0009651	response to salt stress	GO:0046423	allene-oxide cyclase activity	GO:0010319	stromule	GO:0009628	response to abiotic stimulus	GO:0003824	catalytic activity	GO:0009536	plastid
pomegranate_c48880	alpha-l-fucosidase 2	2.33739e-10	354	243	19	261	5	C;GO:0009506;plasmodesma;F;GO:0004091;carboxylesterase activity	NA	NA	GO:0004091	carboxylesterase activity	GO:0009506	plasmodesma	NA	NA	GO:0016787	hydrolase activity	GO:0005575	cellular_component
pomegranate_rep_c61330	malate dehydrogenase	3.02922e-50	354	261	262	2	12	C;GO:0048046;apoplast;P;GO:0080093;regulation of photorespiration;F;GO:0030060;L-malate dehydrogenase activity	GO:0080093	regulation of photorespiration	GO:0030060	L-malate dehydrogenase activity	GO:0048046	apoplast	GO:0009987	cellular process	GO:0003824	catalytic activity	GO:0005576	extracellular region
pomegranate_c65188	nadh dehydrogenase subunit a	0	354	168	227	60	NA	NA	NA	NA	NA	NA	NA	NA	NA	NA	NA	NA	NA	NA
pomegranate_rep_c48466	nadph oxidase	5.95317e-22	354	246	349	104	8	C;GO:0016021;integral to membrane;P;GO:0009767;photosynthetic electron transport chain;F;GO:0005506;iron ion binding	GO:0009767	photosynthetic electron transport chain	GO:0005506	iron ion binding	GO:0016021	integral to membrane	GO:0015979	photosynthesis	GO:0005488	binding	GO:0016020	membrane
pomegranate_rep_c53064	nucleotide-sensitive chloride conductance regulator family protein	4.53154e-24	354	165	280	116	7	P;GO:0010388;cullin deneddylation	GO:0010388	cullin deneddylation	NA	NA	NA	NA	GO:0019538	protein metabolic process	NA	NA	NA	NA
pomegranate_c45686	pentatricopeptide repeat	6.82712e-10	354	312	313	2	NA	NA	NA	NA	NA	NA	NA	NA	NA	NA	NA	NA	NA	NA
pomegranate_c53110	prl1 protein	7.27726e-20	354	291	292	2	16	C;GO:0080008;CUL4-RING ubiquitin ligase complex;P;GO:0050832;defense response to fungus;F;GO:0005515;protein binding	GO:0050832	defense response to fungus	GO:0005515	protein binding	GO:0080008	CUL4-RING ubiquitin ligase complex	GO:0009607	response to biotic stimulus	GO:0005488	binding	GO:0005623	cell
pomegranate_c37415	No hit	NA	354	168	74	241	NA	NA	NA	NA	NA	NA	NA	NA	NA	NA	NA	NA	NA	NA
pomegranate_c48875	No hit	NA	354	339	15	353	NA	NA	NA	NA	NA	NA	NA	NA	NA	NA	NA	NA	NA	NA
pomegranate_c62677	No hit	NA	354	174	190	17	NA	NA	NA	NA	NA	NA	NA	NA	NA	NA	NA	NA	NA	NA
pomegranate_rep_c47044	No hit	NA	354	210	212	3	NA	NA	NA	NA	NA	NA	NA	NA	NA	NA	NA	NA	NA	NA
pomegranate_rep_c54980	No hit	NA	354	282	71	352	NA	NA	NA	NA	NA	NA	NA	NA	NA	NA	NA	NA	NA	NA
pomegranate_rep_c59864	No hit	NA	354	246	247	2	NA	NA	NA	NA	NA	NA	NA	NA	NA	NA	NA	NA	NA	NA
pomegranate_rep_c68055	No hit	NA	354	255	255	1	NA	NA	NA	NA	NA	NA	NA	NA	NA	NA	NA	NA	NA	NA
pomegranate_rep_c52071	actin 1	1.12098e-12	355	201	17	217	NA	NA	NA	NA	NA	NA	NA	NA	NA	NA	NA	NA	NA	NA
pomegranate_rep_c52910	f-box fbd lrr-repeat protein	7.15211e-10	355	222	222	1	NA	NA	NA	NA	NA	NA	NA	NA	NA	NA	NA	NA	NA	NA
pomegranate_c51776	golgin candidate 2-like	8.56316e-21	355	210	289	80	1	C;GO:0005794;Golgi apparatus	NA	NA	NA	NA	GO:0005794	Golgi apparatus	NA	NA	NA	NA	GO:0005737	cytoplasm
pomegranate_rep_c58598	hsp70-binding protein 1-like	3.95016e-42	355	300	55	354	8	C;GO:0005737;cytoplasm;P;GO:0042542;response to hydrogen peroxide;F;GO:0030544;Hsp70 protein binding	GO:0042542	response to hydrogen peroxide	GO:0030544	Hsp70 protein binding	GO:0005737	cytoplasm	GO:0008150	biological_process	GO:0005515	protein binding	GO:0005623	cell
pomegranate_rep_c60223	phosphoglucomutase	1.36925e-26	355	201	151	351	22	C;GO:0048046;apoplast;P;GO:0048229;gametophyte development;F;GO:0004614;phosphoglucomutase activity	GO:0048229	gametophyte development	GO:0004614	phosphoglucomutase activity	GO:0048046	apoplast	GO:0008150	biological_process	GO:0003824	catalytic activity	GO:0005576	extracellular region
pomegranate_rep_c38213	protein kinase pti1	5.18306e-26	355	339	340	2	8	C;GO:0005886;plasma membrane;P;GO:0009069;serine family amino acid metabolic process;F;GO:0005524;ATP binding	GO:0009069	serine family amino acid metabolic process	GO:0005524	ATP binding	GO:0005886	plasma membrane	GO:0009987	cellular process	GO:0005488	binding	GO:0016020	membrane
pomegranate_rep_c48693	ribonuclease p	9.8355e-17	355	243	111	353	7	C;GO:0030677;ribonuclease P complex;P;GO:0051252;regulation of RNA metabolic process;F;GO:0004526;ribonuclease P activity	GO:0051252	regulation of RNA metabolic process	GO:0004526	ribonuclease P activity	GO:0030677	ribonuclease P complex	GO:0009987	cellular process	GO:0016787	hydrolase activity	GO:0005623	cell
pomegranate_c60019	u-box domain-containing protein	3.07947e-36	355	156	204	49	5	C;GO:0005737;cytoplasm;P;GO:0016567;protein ubiquitination;F;GO:0004842;ubiquitin-protein ligase activity	GO:0016567	protein ubiquitination	GO:0004842	ubiquitin-protein ligase activity	GO:0005737	cytoplasm	GO:0019538	protein metabolic process	GO:0003824	catalytic activity	GO:0005623	cell
pomegranate_rep_c55706	uncharacterized protein	4.55112e-14	355	210	294	85	2	C;GO:0005634;nucleus;P;GO:0006661;phosphatidylinositol biosynthetic process	GO:0006661	phosphatidylinositol biosynthetic process	NA	NA	GO:0005634	nucleus	GO:0009987	cellular process	NA	NA	GO:0005623	cell
pomegranate_c49516	No hit	NA	355	276	284	9	NA	NA	NA	NA	NA	NA	NA	NA	NA	NA	NA	NA	NA	NA
pomegranate_c53146	No hit	NA	355	177	276	100	NA	NA	NA	NA	NA	NA	NA	NA	NA	NA	NA	NA	NA	NA
pomegranate_rep_c40713	No hit	NA	355	171	62	232	NA	NA	NA	NA	NA	NA	NA	NA	NA	NA	NA	NA	NA	NA
pomegranate_rep_c48252	No hit	NA	355	291	65	355	NA	NA	NA	NA	NA	NA	NA	NA	NA	NA	NA	NA	NA	NA
pomegranate_rep_c51246	No hit	NA	355	276	30	305	NA	NA	NA	NA	NA	NA	NA	NA	NA	NA	NA	NA	NA	NA
pomegranate_rep_c57771	No hit	NA	355	243	100	342	NA	NA	NA	NA	NA	NA	NA	NA	NA	NA	NA	NA	NA	NA
pomegranate_rep_c63890	60s ribosomal protein l37a	2.2587e-13	356	252	350	99	6	C;GO:0022625;cytosolic large ribosomal subunit;P;GO:0042254;ribosome biogenesis;F;GO:0046872;metal ion binding	GO:0042254	ribosome biogenesis	GO:0046872	metal ion binding	GO:0022625	cytosolic large ribosomal subunit	GO:0009987	cellular process	GO:0005488	binding	GO:0005840	ribosome
pomegranate_c48772	acyl- dehydrogenase domain-containing protein	2.90919e-61	356	324	324	1	10	P;GO:0055114;oxidation-reduction process;F;GO:0050660;flavin adenine dinucleotide binding	GO:0055114	oxidation-reduction process	GO:0050660	flavin adenine dinucleotide binding	NA	NA	GO:0008152	metabolic process	GO:0005488	binding	NA	NA
pomegranate_c59390	iron permease ftr1	1.28216e-32	356	198	157	354	2	C;GO:0016020;membrane;P;GO:0055085;transmembrane transport	GO:0055085	transmembrane transport	NA	NA	GO:0016020	membrane	GO:0009987	cellular process	NA	NA	GO:0005575	cellular_component
pomegranate_c48774	phosphatidylinositol- -trisphosphate 3-phosphatase and dual-specificity protein phosphatase pten	3.13717e-31	356	270	272	3	8	P;GO:0035335;peptidyl-tyrosine dephosphorylation;F;GO:0016314;phosphatidylinositol-3,4,5-trisphosphate 3-phosphatase activity	GO:0035335	peptidyl-tyrosine dephosphorylation	GO:0016314	phosphatidylinositol-3,4,5-trisphosphate 3-phosphatase activity	NA	NA	GO:0019538	protein metabolic process	GO:0016787	hydrolase activity	NA	NA
pomegranate_c52810	rrna intron-encoded homing endonuclease	3.82604e-37	356	153	282	130	NA	NA	NA	NA	NA	NA	NA	NA	NA	NA	NA	NA	NA	NA
pomegranate_c49194	transitional endoplasmic reticulum atpase ter94	7.69135e-46	356	180	180	1	2	F;GO:0017111;nucleoside-triphosphatase activity	NA	NA	GO:0017111	nucleoside-triphosphatase activity	NA	NA	NA	NA	GO:0016787	hydrolase activity	NA	NA
pomegranate_c40297	No hit	NA	356	324	33	356	NA	NA	NA	NA	NA	NA	NA	NA	NA	NA	NA	NA	NA	NA
pomegranate_c61633	No hit	NA	356	168	28	195	NA	NA	NA	NA	NA	NA	NA	NA	NA	NA	NA	NA	NA	NA
pomegranate_c62835	No hit	NA	356	309	47	355	NA	NA	NA	NA	NA	NA	NA	NA	NA	NA	NA	NA	NA	NA
pomegranate_rep_c45031	No hit	NA	356	258	89	346	NA	NA	NA	NA	NA	NA	NA	NA	NA	NA	NA	NA	NA	NA
pomegranate_rep_c49782	No hit	NA	356	159	160	2	NA	NA	NA	NA	NA	NA	NA	NA	NA	NA	NA	NA	NA	NA
pomegranate_rep_c50334	No hit	NA	356	189	61	249	NA	NA	NA	NA	NA	NA	NA	NA	NA	NA	NA	NA	NA	NA
pomegranate_rep_c60746	No hit	NA	356	165	20	184	NA	NA	NA	NA	NA	NA	NA	NA	NA	NA	NA	NA	NA	NA
pomegranate_rep_c62181	No hit	NA	356	297	315	19	NA	NA	NA	NA	NA	NA	NA	NA	NA	NA	NA	NA	NA	NA
pomegranate_rep_c65071	No hit	NA	356	204	151	354	NA	NA	NA	NA	NA	NA	NA	NA	NA	NA	NA	NA	NA	NA
pomegranate_rep_c46873	aux iaa protein	4.77783e-13	357	162	163	2	1	P;GO:0009987;cellular process	GO:0009987	cellular process	NA	NA	NA	NA	GO:0008150	biological_process	NA	NA	NA	NA
pomegranate_rep_c63782	catalase	5.3388e-39	357	309	48	356	13	C;GO:0010319;stromule;P;GO:0055114;oxidation-reduction process;F;GO:0046872;metal ion binding	GO:0055114	oxidation-reduction process	GO:0046872	metal ion binding	GO:0010319	stromule	GO:0008152	metabolic process	GO:0005488	binding	GO:0009536	plastid
pomegranate_c54450	chromodomain-helicase-dna-binding protein 2-like	3.14615e-13	357	198	160	357	NA	NA	NA	NA	NA	NA	NA	NA	NA	NA	NA	NA	NA	NA
pomegranate_c64696	haloacid dehalogenase-like hydrolase domain-containing protein	1.16003e-09	357	261	75	335	8	C;GO:0009570;chloroplast stroma;P;GO:0071704;organic substance metabolic process;F;GO:0003824;catalytic activity	GO:0071704	organic substance metabolic process	GO:0003824	catalytic activity	GO:0009570	chloroplast stroma	GO:0008152	metabolic process	GO:0003674	molecular_function	GO:0009536	plastid
pomegranate_rep_c48133	heat shock protein 90	1.04435e-26	357	180	182	3	18	C;GO:0048046;apoplast;P;GO:0071277;cellular response to calcium ion;F;GO:0051082;unfolded protein binding	GO:0071277	cellular response to calcium ion	GO:0051082	unfolded protein binding	GO:0048046	apoplast	GO:0009987	cellular process	GO:0005515	protein binding	GO:0005576	extracellular region
pomegranate_c40424	pentatricopeptide repeat-containing protein	1.55092e-30	357	339	19	357	NA	NA	NA	NA	NA	NA	NA	NA	NA	NA	NA	NA	NA	NA
pomegranate_c50877	protein	2.63323e-46	357	306	13	318	5	C;GO:0005737;cytoplasm;P;GO:0006803;glutathione conjugation reaction;F;GO:0004462;lactoylglutathione lyase activity	GO:0006803	glutathione conjugation reaction	GO:0004462	lactoylglutathione lyase activity	GO:0005737	cytoplasm	NA	NA	GO:0003824	catalytic activity	GO:0005623	cell
pomegranate_c56996	rrna intron-encoded homing endonuclease	1.5642e-14	357	192	93	284	NA	NA	NA	NA	NA	NA	NA	NA	NA	NA	NA	NA	NA	NA
pomegranate_c55530	tetratricopeptide repeat-containing protein	2.13447e-13	357	168	169	2	4	C;GO:0005737;cytoplasm;P;GO:0016556;mRNA modification;F;GO:0097159;organic cyclic compound binding	GO:0016556	mRNA modification	GO:0097159	organic cyclic compound binding	GO:0005737	cytoplasm	GO:0009987	cellular process	GO:0005488	binding	GO:0005623	cell
pomegranate_c43834	No hit	NA	357	219	20	238	NA	NA	NA	NA	NA	NA	NA	NA	NA	NA	NA	NA	NA	NA
pomegranate_c47207	No hit	NA	357	279	79	357	NA	NA	NA	NA	NA	NA	NA	NA	NA	NA	NA	NA	NA	NA
pomegranate_c50375	No hit	NA	357	231	336	106	NA	NA	NA	NA	NA	NA	NA	NA	NA	NA	NA	NA	NA	NA
pomegranate_c50567	No hit	NA	357	177	236	60	NA	NA	NA	NA	NA	NA	NA	NA	NA	NA	NA	NA	NA	NA
pomegranate_c52428	No hit	NA	357	207	207	1	NA	NA	NA	NA	NA	NA	NA	NA	NA	NA	NA	NA	NA	NA
pomegranate_rep_c50081	No hit	NA	357	267	269	3	NA	NA	NA	NA	NA	NA	NA	NA	NA	NA	NA	NA	NA	NA
pomegranate_rep_c53660	No hit	NA	357	150	219	70	NA	NA	NA	NA	NA	NA	NA	NA	NA	NA	NA	NA	NA	NA
pomegranate_rep_c63616	alpha-tubulin	2.19029e-28	358	159	160	2	8	C;GO:0005874;microtubule;P;GO:0051258;protein polymerization;F;GO:0005525;GTP binding	GO:0051258	protein polymerization	GO:0005525	GTP binding	GO:0005874	microtubule	GO:0016043	cellular component organization	GO:0005488	binding	GO:0005856	cytoskeleton
pomegranate_rep_c49819	atp-dependent rna helicase	5.1637e-38	358	267	286	20	4	C;GO:0005634;nucleus;F;GO:0008026;ATP-dependent helicase activity	NA	NA	GO:0008026	ATP-dependent helicase activity	GO:0005634	nucleus	NA	NA	GO:0016787	hydrolase activity	GO:0005623	cell
pomegranate_c57073	f-box fbd lrr-repeat protein	4.8957e-15	358	198	296	99	1	F;GO:0046872;metal ion binding	NA	NA	GO:0046872	metal ion binding	NA	NA	NA	NA	GO:0005488	binding	NA	NA
pomegranate_c65288	hypothetical protein SORBIDRAFT_0070s002020 [Sorghum bicolor]	3.77372e-29	358	189	72	260	NA	NA	NA	NA	NA	NA	NA	NA	NA	NA	NA	NA	NA	NA
pomegranate_c59393	inositol phosphate kinase	2.69637e-23	358	180	339	160	11	C;GO:0005737;cytoplasm;P;GO:0032957;inositol trisphosphate metabolic process;F;GO:0052726;inositol-1,3,4-trisphosphate 5-kinase activity	GO:0032957	inositol trisphosphate metabolic process	GO:0052726	inositol-1,3,4-trisphosphate 5-kinase activity	GO:0005737	cytoplasm	GO:0008152	metabolic process	GO:0016740	transferase activity	GO:0005623	cell
pomegranate_c64173	osmotin-like protein	3.79357e-53	358	288	71	358	9	C;GO:0016023;cytoplasmic membrane-bounded vesicle;P;GO:0051707;response to other organism	GO:0051707	response to other organism	NA	NA	GO:0016023	cytoplasmic membrane-bounded vesicle	GO:0009607	response to biotic stimulus	NA	NA	GO:0005737	cytoplasm
pomegranate_c48246	probable u3 small nucleolar rna-associated protein 7-like	1.49871e-33	358	162	281	120	NA	NA	NA	NA	NA	NA	NA	NA	NA	NA	NA	NA	NA	NA
pomegranate_c49246	rrna intron-encoded homing endonuclease	5.00857e-29	358	189	347	159	1	F;GO:0004519;endonuclease activity	NA	NA	GO:0004519	endonuclease activity	NA	NA	NA	NA	GO:0016787	hydrolase activity	NA	NA
pomegranate_rep_c49243	uncharacterized protein	6.00152e-13	358	207	34	240	4	C;GO:0005739;mitochondrion;P;GO:0010286;heat acclimation	GO:0010286	heat acclimation	NA	NA	GO:0005739	mitochondrion	GO:0009628	response to abiotic stimulus	NA	NA	GO:0005737	cytoplasm
pomegranate_rep_c51823	uncharacterized protein at4g22758-like	4.69141e-11	358	180	112	291	NA	NA	NA	NA	NA	NA	NA	NA	NA	NA	NA	NA	NA	NA
pomegranate_c60863	No hit	NA	358	213	44	256	NA	NA	NA	NA	NA	NA	NA	NA	NA	NA	NA	NA	NA	NA
pomegranate_rep_c26041	No hit	NA	358	276	82	357	NA	NA	NA	NA	NA	NA	NA	NA	NA	NA	NA	NA	NA	NA
pomegranate_rep_c30137	No hit	NA	358	243	116	358	NA	NA	NA	NA	NA	NA	NA	NA	NA	NA	NA	NA	NA	NA
pomegranate_rep_c50369	No hit	NA	358	192	192	1	NA	NA	NA	NA	NA	NA	NA	NA	NA	NA	NA	NA	NA	NA
pomegranate_rep_c56152	No hit	NA	358	177	182	358	NA	NA	NA	NA	NA	NA	NA	NA	NA	NA	NA	NA	NA	NA
pomegranate_rep_c64495	No hit	NA	358	156	203	358	NA	NA	NA	NA	NA	NA	NA	NA	NA	NA	NA	NA	NA	NA
pomegranate_c49477	ankyrin repeat-containing	6.74303e-26	359	297	62	358	NA	NA	NA	NA	NA	NA	NA	NA	NA	NA	NA	NA	NA	NA
pomegranate_rep_c54618	auxin influx carrier component	2.29264e-25	359	345	9	353	17	C;GO:0016021;integral to membrane;P;GO:0060919;auxin influx;F;GO:0015293;symporter activity	GO:0060919	auxin influx	GO:0015293	symporter activity	GO:0016021	integral to membrane	GO:0008150	biological_process	GO:0005215	transporter activity	GO:0016020	membrane
pomegranate_rep_c66469	defensin protein	9.78219e-09	359	243	5	247	4	P;GO:0051704;multi-organism process;F;GO:0008233;peptidase activity	GO:0051704	multi-organism process	GO:0008233	peptidase activity	NA	NA	GO:0008150	biological_process	GO:0016787	hydrolase activity	NA	NA
pomegranate_rep_c36574	e3 ubiquitin-protein ligase ubr4	4.29487e-32	359	186	186	1	17	C;GO:0016023;cytoplasmic membrane-bounded vesicle;P;GO:0048283;indeterminate inflorescence morphogenesis;F;GO:0008270;zinc ion binding	GO:0048283	indeterminate inflorescence morphogenesis	GO:0008270	zinc ion binding	GO:0016023	cytoplasmic membrane-bounded vesicle	GO:0009791	post-embryonic development	GO:0005488	binding	GO:0005737	cytoplasm
pomegranate_rep_c65509	ketol-acid reductoisomerase	2.5683e-17	359	231	350	120	21	C;GO:0048046;apoplast;P;GO:0055114;oxidation-reduction process;F;GO:0050662;coenzyme binding	GO:0055114	oxidation-reduction process	GO:0050662	coenzyme binding	GO:0048046	apoplast	GO:0008152	metabolic process	GO:0005488	binding	GO:0005576	extracellular region
pomegranate_rep_c63042	laccase, putative [Ricinus communis]	7.73294e-14	359	165	258	94	8	C;GO:0048046;apoplast;P;GO:0055114;oxidation-reduction process;F;GO:0052716;hydroquinone:oxygen oxidoreductase activity	GO:0055114	oxidation-reduction process	GO:0052716	hydroquinone:oxygen oxidoreductase activity	GO:0048046	apoplast	GO:0008152	metabolic process	GO:0003824	catalytic activity	GO:0005576	extracellular region
pomegranate_c49004	multiple inositol polyphosphate phosphatase 1-like	2.57426e-09	359	345	15	359	NA	NA	NA	NA	NA	NA	NA	NA	NA	NA	NA	NA	NA	NA
pomegranate_rep_c35865	protein da1-related 1-like	3.74729e-23	359	330	30	359	2	C;GO:0005886;plasma membrane;F;GO:0008270;zinc ion binding	NA	NA	GO:0008270	zinc ion binding	GO:0005886	plasma membrane	NA	NA	GO:0005488	binding	GO:0016020	membrane
pomegranate_rep_c53989	soluble inorganic pyrophosphatase	1.89587e-28	359	255	103	357	7	C;GO:0016020;membrane;P;GO:0046686;response to cadmium ion;F;GO:0004427;inorganic diphosphatase activity	GO:0046686	response to cadmium ion	GO:0004427	inorganic diphosphatase activity	GO:0016020	membrane	GO:0008150	biological_process	GO:0016787	hydrolase activity	GO:0005575	cellular_component
pomegranate_c49882	zinc finger (ubiquitin-hydrolase) domain-containing protein	1.39177e-38	359	243	117	359	7	C;GO:0009536;plastid;P;GO:0016567;protein ubiquitination;F;GO:0046982;protein heterodimerization activity	GO:0016567	protein ubiquitination	GO:0046982	protein heterodimerization activity	GO:0009536	plastid	GO:0019538	protein metabolic process	GO:0005515	protein binding	GO:0005737	cytoplasm
pomegranate_c57607	No hit	NA	359	288	70	357	NA	NA	NA	NA	NA	NA	NA	NA	NA	NA	NA	NA	NA	NA
pomegranate_rep_c50437	No hit	NA	359	192	327	136	NA	NA	NA	NA	NA	NA	NA	NA	NA	NA	NA	NA	NA	NA
pomegranate_rep_c60266	No hit	NA	359	210	29	238	NA	NA	NA	NA	NA	NA	NA	NA	NA	NA	NA	NA	NA	NA
pomegranate_c49060	40s ribosomal protein s28-like	1.10971e-20	360	195	303	109	7	C;GO:0022627;cytosolic small ribosomal subunit;P;GO:0042254;ribosome biogenesis;F;GO:0003735;structural constituent of ribosome	GO:0042254	ribosome biogenesis	GO:0003735	structural constituent of ribosome	GO:0022627	cytosolic small ribosomal subunit	GO:0009987	cellular process	GO:0005198	structural molecule activity	GO:0005840	ribosome
pomegranate_rep_c54002	ap-4 complex subunit sigma-1	7.40361e-49	360	228	345	118	6	C;GO:0030125;clathrin vesicle coat;P;GO:0006886;intracellular protein transport;F;GO:0008565;protein transporter activity	GO:0006886	intracellular protein transport	GO:0008565	protein transporter activity	GO:0030125	clathrin vesicle coat	GO:0009987	cellular process	GO:0005215	transporter activity	GO:0016020	membrane
pomegranate_c41749	arm repeat protein	8.52996e-21	360	219	129	347	1	C;GO:0044424;intracellular part	NA	NA	NA	NA	GO:0044424	intracellular part	NA	NA	NA	NA	GO:0005623	cell
pomegranate_c57885	auxin-induced protein 5ng4-like	4.2432e-12	360	228	131	358	NA	NA	NA	NA	NA	NA	NA	NA	NA	NA	NA	NA	NA	NA
pomegranate_c48299	cell cycle control protein	1.82492e-31	360	165	91	255	9	C;GO:0005634;nucleus;P;GO:0045787;positive regulation of cell cycle;F;GO:0046872;metal ion binding	GO:0045787	positive regulation of cell cycle	GO:0046872	metal ion binding	GO:0005634	nucleus	GO:0009987	cellular process	GO:0005488	binding	GO:0005623	cell
pomegranate_rep_c55398	emsy n terminus and plant tudor-like domain-containing protein	2.1742e-16	360	258	258	1	4	P;GO:0055114;oxidation-reduction process;F;GO:0016491;oxidoreductase activity	GO:0055114	oxidation-reduction process	GO:0016491	oxidoreductase activity	NA	NA	GO:0008152	metabolic process	GO:0003824	catalytic activity	NA	NA
pomegranate_c65559	hydrolyzing o-glycosyl	2.47792e-12	360	327	336	10	1	F;GO:0016787;hydrolase activity	NA	NA	GO:0016787	hydrolase activity	NA	NA	NA	NA	GO:0003824	catalytic activity	NA	NA
pomegranate_rep_c56386	protein strubbelig-receptor family 3-like	6.31129e-24	360	150	210	359	10	C;GO:0016020;membrane;P;GO:0048481;ovule development;F;GO:0005524;ATP binding	GO:0048481	ovule development	GO:0005524	ATP binding	GO:0016020	membrane	GO:0009908	flower development	GO:0005488	binding	GO:0005575	cellular_component
pomegranate_rep_c38278	retroelement pol polyprotein	6.12717e-11	360	189	212	24	NA	NA	NA	NA	NA	NA	NA	NA	NA	NA	NA	NA	NA	NA
pomegranate_rep_c52031	srpbcc ligand-binding domain-containing protein	1.15318e-34	360	207	248	42	2	C;GO:0005737;cytoplasm	NA	NA	NA	NA	GO:0005737	cytoplasm	NA	NA	NA	NA	GO:0005623	cell
pomegranate_rep_c50217	vesicle-associated membrane protein 7c	1.22887e-27	360	201	203	3	18	C;GO:0016021;integral to membrane;P;GO:0048193;Golgi vesicle transport	GO:0048193	Golgi vesicle transport	NA	NA	GO:0016021	integral to membrane	GO:0009987	cellular process	NA	NA	GO:0016020	membrane
pomegranate_c38367	No hit	NA	360	192	348	157	NA	NA	NA	NA	NA	NA	NA	NA	NA	NA	NA	NA	NA	NA
pomegranate_c55543	No hit	NA	360	213	263	51	NA	NA	NA	NA	NA	NA	NA	NA	NA	NA	NA	NA	NA	NA
pomegranate_c64180	No hit	NA	360	291	65	355	NA	NA	NA	NA	NA	NA	NA	NA	NA	NA	NA	NA	NA	NA
pomegranate_rep_c28875	No hit	NA	360	177	185	9	NA	NA	NA	NA	NA	NA	NA	NA	NA	NA	NA	NA	NA	NA
pomegranate_rep_c48597	No hit	NA	360	222	270	49	NA	NA	NA	NA	NA	NA	NA	NA	NA	NA	NA	NA	NA	NA
pomegranate_rep_c49352	No hit	NA	360	156	156	1	NA	NA	NA	NA	NA	NA	NA	NA	NA	NA	NA	NA	NA	NA
pomegranate_rep_c50450	No hit	NA	360	324	37	360	NA	NA	NA	NA	NA	NA	NA	NA	NA	NA	NA	NA	NA	NA
pomegranate_rep_c54054	No hit	NA	360	276	17	292	NA	NA	NA	NA	NA	NA	NA	NA	NA	NA	NA	NA	NA	NA
pomegranate_rep_c62625	No hit	NA	360	345	16	360	NA	NA	NA	NA	NA	NA	NA	NA	NA	NA	NA	NA	NA	NA
pomegranate_rep_c47876	calcium-transporting atpase 3	2.53869e-57	361	345	15	359	6	C;GO:0016021;integral to membrane;P;GO:0006812;cation transport;F;GO:0046872;metal ion binding	GO:0006812	cation transport	GO:0046872	metal ion binding	GO:0016021	integral to membrane	GO:0008150	biological_process	GO:0005488	binding	GO:0016020	membrane
pomegranate_rep_c50436	copper chaperone	1.22559e-23	361	225	88	312	26	C;GO:0009507;chloroplast;P;GO:0051568;histone H3-K4 methylation;F;GO:0044212;transcription regulatory region DNA binding	GO:0051568	histone H3-K4 methylation	GO:0044212	transcription regulatory region DNA binding	GO:0009507	chloroplast	GO:0019538	protein metabolic process	GO:0005488	binding	GO:0009536	plastid
pomegranate_c51469	erythronate-4-phosphate dehydrogenase family protein	9.74411e-09	361	156	189	344	NA	NA	NA	NA	NA	NA	NA	NA	NA	NA	NA	NA	NA	NA
pomegranate_c47869	gpn-loop gtpase	1.04272e-18	361	177	183	359	6	C;GO:0005874;microtubule;P;GO:0051301;cell division;F;GO:0005524;ATP binding	GO:0051301	cell division	GO:0005524	ATP binding	GO:0005874	microtubule	GO:0009987	cellular process	GO:0005488	binding	GO:0005856	cytoskeleton
pomegranate_c58024	isocitrate dehydrogenase	7.94504e-07	361	222	98	319	NA	NA	NA	NA	NA	NA	NA	NA	NA	NA	NA	NA	NA	NA
pomegranate_c50384	major latex	2.83301e-24	361	327	33	359	10	C;GO:0005829;cytosol;P;GO:0080184;response to phenylpropanoid;F;GO:0005507;copper ion binding	GO:0080184	response to phenylpropanoid	GO:0005507	copper ion binding	GO:0005829	cytosol	GO:0008150	biological_process	GO:0005488	binding	GO:0005737	cytoplasm
pomegranate_rep_c52956	monothiol glutaredoxin-s15	2.02707e-14	361	225	30	254	8	C;GO:0005739;mitochondrion;P;GO:0048653;anther development;F;GO:0015035;protein disulfide oxidoreductase activity	GO:0048653	anther development	GO:0015035	protein disulfide oxidoreductase activity	GO:0005739	mitochondrion	GO:0009908	flower development	GO:0003824	catalytic activity	GO:0005737	cytoplasm
pomegranate_c35703	protein	1.38572e-19	361	240	240	1	3	C;GO:0005737;cytoplasm;P;GO:0006869;lipid transport	GO:0006869	lipid transport	NA	NA	GO:0005737	cytoplasm	GO:0008150	biological_process	NA	NA	GO:0005623	cell
pomegranate_rep_c49065	rab family gtpase	8.37928e-22	361	153	168	16	7	C;GO:0005886;plasma membrane;P;GO:0015031;protein transport;F;GO:0016787;hydrolase activity	GO:0015031	protein transport	GO:0016787	hydrolase activity	GO:0005886	plasma membrane	GO:0008150	biological_process	GO:0003824	catalytic activity	GO:0016020	membrane
pomegranate_c62044	rrna intron-encoded homing endonuclease	5.08722e-18	361	168	85	252	NA	NA	NA	NA	NA	NA	NA	NA	NA	NA	NA	NA	NA	NA
pomegranate_rep_c59407	thioredoxin h2	1.04107e-10	361	285	322	38	4	C;GO:0005829;cytosol;P;GO:0009987;cellular process;F;GO:0016671;oxidoreductase activity, acting on a sulfur group of donors, disulfide as acceptor	GO:0009987	cellular process	GO:0016671	oxidoreductase activity, acting on a sulfur group of donors, disulfide as acceptor	GO:0005829	cytosol	GO:0008150	biological_process	GO:0003824	catalytic activity	GO:0005737	cytoplasm
pomegranate_rep_c63687	uncharacterized protein	1.00761e-21	361	243	245	3	1	C;GO:0005634;nucleus	NA	NA	NA	NA	GO:0005634	nucleus	NA	NA	NA	NA	GO:0005623	cell
pomegranate_c53673	No hit	NA	361	153	57	209	NA	NA	NA	NA	NA	NA	NA	NA	NA	NA	NA	NA	NA	NA
pomegranate_c62848	No hit	NA	361	282	12	293	NA	NA	NA	NA	NA	NA	NA	NA	NA	NA	NA	NA	NA	NA
pomegranate_c63174	No hit	NA	361	153	170	322	NA	NA	NA	NA	NA	NA	NA	NA	NA	NA	NA	NA	NA	NA
pomegranate_rep_c28584	No hit	NA	361	312	28	339	NA	NA	NA	NA	NA	NA	NA	NA	NA	NA	NA	NA	NA	NA
pomegranate_rep_c40658	No hit	NA	361	177	356	180	NA	NA	NA	NA	NA	NA	NA	NA	NA	NA	NA	NA	NA	NA
pomegranate_rep_c52683	No hit	NA	361	171	189	359	NA	NA	NA	NA	NA	NA	NA	NA	NA	NA	NA	NA	NA	NA
pomegranate_rep_c53085	No hit	NA	361	162	177	16	NA	NA	NA	NA	NA	NA	NA	NA	NA	NA	NA	NA	NA	NA
pomegranate_c65144	cysteine proteinases-like protein	3.90461e-24	362	291	309	19	10	C;GO:0009507;chloroplast;P;GO:0051301;cell division;F;GO:0008764;UDP-N-acetylmuramoylalanine-D-glutamate ligase activity	GO:0051301	cell division	GO:0008764	UDP-N-acetylmuramoylalanine-D-glutamate ligase activity	GO:0009507	chloroplast	GO:0009987	cellular process	GO:0003824	catalytic activity	GO:0009536	plastid
pomegranate_rep_c52433	gdsl esterase lipase	1.35653e-18	362	180	182	361	2	P;GO:0016042;lipid catabolic process;F;GO:0016298;lipase activity	GO:0016042	lipid catabolic process	GO:0016298	lipase activity	NA	NA	GO:0009056	catabolic process	GO:0016787	hydrolase activity	NA	NA
pomegranate_rep_c48879	probable beta- -galactosyltransferase 2-like	6.09517e-16	362	222	356	135	5	C;GO:0016021;integral to membrane;P;GO:0030206;chondroitin sulfate biosynthetic process;F;GO:0047220;galactosylxylosylprotein 3-beta-galactosyltransferase activity	GO:0030206	chondroitin sulfate biosynthetic process	GO:0047220	galactosylxylosylprotein 3-beta-galactosyltransferase activity	GO:0016021	integral to membrane	GO:0019538	protein metabolic process	GO:0016740	transferase activity	GO:0016020	membrane
pomegranate_rep_c42297	uncharacterized protein loc100803853	1.45269e-12	362	267	96	362	NA	NA	NA	NA	NA	NA	NA	NA	NA	NA	NA	NA	NA	NA
pomegranate_rep_c65862	vacuolar atp synthase 16 kda proteolipid subunit	2.8351e-08	362	153	42	194	5	C;GO:0016023;cytoplasmic membrane-bounded vesicle;P;GO:0006811;ion transport;F;GO:0016887;ATPase activity	GO:0006811	ion transport	GO:0016887	ATPase activity	GO:0016023	cytoplasmic membrane-bounded vesicle	GO:0008150	biological_process	GO:0016787	hydrolase activity	GO:0005737	cytoplasm
pomegranate_rep_c44925	vacuolar protein sorting-associated protein 41 homolog	2.01301e-38	362	180	266	87	7	C;GO:0005739;mitochondrion;P;GO:0016192;vesicle-mediated transport;F;GO:0008270;zinc ion binding	GO:0016192	vesicle-mediated transport	GO:0008270	zinc ion binding	GO:0005739	mitochondrion	GO:0008150	biological_process	GO:0005488	binding	GO:0005737	cytoplasm
pomegranate_c43658	No hit	NA	362	291	5	295	NA	NA	NA	NA	NA	NA	NA	NA	NA	NA	NA	NA	NA	NA
pomegranate_c64237	No hit	NA	362	351	12	362	NA	NA	NA	NA	NA	NA	NA	NA	NA	NA	NA	NA	NA	NA
pomegranate_rep_c24814	No hit	NA	362	240	241	2	NA	NA	NA	NA	NA	NA	NA	NA	NA	NA	NA	NA	NA	NA
pomegranate_rep_c48573	No hit	NA	362	174	287	114	NA	NA	NA	NA	NA	NA	NA	NA	NA	NA	NA	NA	NA	NA
pomegranate_rep_c52246	No hit	NA	362	210	77	286	NA	NA	NA	NA	NA	NA	NA	NA	NA	NA	NA	NA	NA	NA
pomegranate_rep_c50053	adp-ribosylation factor-like protein	2.45681e-28	363	153	23	175	12	C;GO:0009506;plasmodesma;P;GO:0051607;defense response to virus;F;GO:0005525;GTP binding	GO:0051607	defense response to virus	GO:0005525	GTP binding	GO:0009506	plasmodesma	GO:0009607	response to biotic stimulus	GO:0005488	binding	GO:0005575	cellular_component
pomegranate_c41712	branched-chain amino acid aminotransferase-like protein	1.95429e-25	363	192	169	360	12	C;GO:0009570;chloroplast stroma;P;GO:0046654;tetrahydrofolate biosynthetic process;F;GO:0047810;D-alanine:2-oxoglutarate aminotransferase activity	GO:0046654	tetrahydrofolate biosynthetic process	GO:0047810	D-alanine:2-oxoglutarate aminotransferase activity	GO:0009570	chloroplast stroma	GO:0009987	cellular process	GO:0016740	transferase activity	GO:0009536	plastid
pomegranate_rep_c37413	copper chaperone	2.16072e-24	363	246	351	106	43	C;GO:0048046;apoplast;P;GO:0051568;histone H3-K4 methylation;F;GO:0044212;transcription regulatory region DNA binding	GO:0051568	histone H3-K4 methylation	GO:0044212	transcription regulatory region DNA binding	GO:0048046	apoplast	GO:0019538	protein metabolic process	GO:0005488	binding	GO:0005576	extracellular region
pomegranate_rep_c66278	glyceraldehyde-3-phosphate dehydrogenase	6.53225e-29	363	333	27	359	7	C;GO:0009536;plastid;P;GO:0055114;oxidation-reduction process;F;GO:0051287;NAD binding	GO:0055114	oxidation-reduction process	GO:0051287	NAD binding	GO:0009536	plastid	GO:0008152	metabolic process	GO:0005488	binding	GO:0005737	cytoplasm
pomegranate_c62346	histone-lysine n-methyltransferase ashr3	4.53134e-18	363	198	200	3	7	C;GO:0005634;nucleus;P;GO:0034968;histone lysine methylation;F;GO:0046872;metal ion binding	GO:0034968	histone lysine methylation	GO:0046872	metal ion binding	GO:0005634	nucleus	GO:0019538	protein metabolic process	GO:0005488	binding	GO:0005623	cell
pomegranate_c63430	major facilitator family transporter	1.51273e-37	363	333	333	1	2	C;GO:0016021;integral to membrane;P;GO:0055085;transmembrane transport	GO:0055085	transmembrane transport	NA	NA	GO:0016021	integral to membrane	GO:0009987	cellular process	NA	NA	GO:0016020	membrane
pomegranate_c57140	pentatricopeptide repeat-containing protein mitochondrial-like	4.03139e-11	363	312	50	361	5	C;GO:0016020;membrane;P;GO:0034968;histone lysine methylation	GO:0034968	histone lysine methylation	NA	NA	GO:0016020	membrane	GO:0019538	protein metabolic process	NA	NA	GO:0005575	cellular_component
pomegranate_c48379	poly	4.0844e-15	363	204	28	231	37	C;GO:0005634;nucleus;P;GO:0055114;oxidation-reduction process;F;GO:0051287;NAD binding	GO:0055114	oxidation-reduction process	GO:0051287	NAD binding	GO:0005634	nucleus	GO:0008152	metabolic process	GO:0005488	binding	GO:0005623	cell
pomegranate_c63477	swirm domain protein	2.07019e-43	363	324	324	1	17	C;GO:0009536;plastid;P;GO:0055114;oxidation-reduction process;F;GO:0008131;primary amine oxidase activity	GO:0055114	oxidation-reduction process	GO:0008131	primary amine oxidase activity	GO:0009536	plastid	GO:0008152	metabolic process	GO:0003824	catalytic activity	GO:0005737	cytoplasm
pomegranate_rep_c56959	thymidylate synthase	2.38895e-23	363	168	170	3	11	C;GO:0016021;integral to membrane;P;GO:0042158;lipoprotein biosynthetic process;F;GO:0008961;phosphatidylglycerol-prolipoprotein diacylglyceryl transferase activity	GO:0042158	lipoprotein biosynthetic process	GO:0008961	phosphatidylglycerol-prolipoprotein diacylglyceryl transferase activity	GO:0016021	integral to membrane	GO:0009987	cellular process	GO:0016740	transferase activity	GO:0016020	membrane
pomegranate_rep_c60912	uncharacterized amino acid permease -like	5.6861e-25	363	186	117	302	14	C;GO:0016021;integral to membrane;P;GO:0042254;ribosome biogenesis;F;GO:0015326;cationic amino acid transmembrane transporter activity	GO:0042254	ribosome biogenesis	GO:0015326	cationic amino acid transmembrane transporter activity	GO:0016021	integral to membrane	GO:0009987	cellular process	GO:0005215	transporter activity	GO:0016020	membrane
pomegranate_c48378	uncharacterized protein	9.06353e-15	363	159	92	250	2	C;GO:0016023;cytoplasmic membrane-bounded vesicle	NA	NA	NA	NA	GO:0016023	cytoplasmic membrane-bounded vesicle	NA	NA	NA	NA	GO:0005737	cytoplasm
pomegranate_c48066	No hit	NA	363	336	27	362	NA	NA	NA	NA	NA	NA	NA	NA	NA	NA	NA	NA	NA	NA
pomegranate_c50590	No hit	NA	363	186	188	3	NA	NA	NA	NA	NA	NA	NA	NA	NA	NA	NA	NA	NA	NA
pomegranate_c53742	No hit	NA	363	339	339	1	NA	NA	NA	NA	NA	NA	NA	NA	NA	NA	NA	NA	NA	NA
pomegranate_c58242	No hit	NA	363	177	3	179	NA	NA	NA	NA	NA	NA	NA	NA	NA	NA	NA	NA	NA	NA
pomegranate_c59737	No hit	NA	363	210	14	223	NA	NA	NA	NA	NA	NA	NA	NA	NA	NA	NA	NA	NA	NA
pomegranate_c63822	No hit	NA	363	153	170	18	NA	NA	NA	NA	NA	NA	NA	NA	NA	NA	NA	NA	NA	NA
pomegranate_rep_c47209	No hit	NA	363	228	34	261	NA	NA	NA	NA	NA	NA	NA	NA	NA	NA	NA	NA	NA	NA
pomegranate_rep_c52963	No hit	NA	363	234	129	362	NA	NA	NA	NA	NA	NA	NA	NA	NA	NA	NA	NA	NA	NA
pomegranate_rep_c49235	dead-box atp-dependent rna helicase	9.74411e-09	364	207	209	3	4	F;GO:0008270;zinc ion binding	NA	NA	GO:0008270	zinc ion binding	NA	NA	NA	NA	GO:0005488	binding	NA	NA
pomegranate_c62795	elongation factor	6.9397e-15	364	285	80	364	29	C;GO:0005840;ribosome;P;GO:0051301;cell division;F;GO:0008270;zinc ion binding	GO:0051301	cell division	GO:0008270	zinc ion binding	GO:0005840	ribosome	GO:0009987	cellular process	GO:0005488	binding	GO:0005737	cytoplasm
pomegranate_c50831	pentatricopeptide repeat-containing protein	5.50744e-20	364	216	93	308	1	C;GO:0005739;mitochondrion	NA	NA	NA	NA	GO:0005739	mitochondrion	NA	NA	NA	NA	GO:0005737	cytoplasm
pomegranate_c52611	phospho-2-dehydro-3-deoxyheptonate aldolase	6.07948e-11	364	360	5	364	4	P;GO:0009094;L-phenylalanine biosynthetic process;F;GO:0003849;3-deoxy-7-phosphoheptulonate synthase activity	GO:0009094	L-phenylalanine biosynthetic process	GO:0003849	3-deoxy-7-phosphoheptulonate synthase activity	NA	NA	GO:0009987	cellular process	GO:0016740	transferase activity	NA	NA
pomegranate_rep_c50921	phosphoglucomutase	1.35025e-34	364	159	62	220	23	C;GO:0048046;apoplast;P;GO:0048229;gametophyte development;F;GO:0004614;phosphoglucomutase activity	GO:0048229	gametophyte development	GO:0004614	phosphoglucomutase activity	GO:0048046	apoplast	GO:0008150	biological_process	GO:0003824	catalytic activity	GO:0005576	extracellular region
pomegranate_rep_c55361	profilin	1.70807e-29	364	354	356	3	4	C;GO:0043231;intracellular membrane-bounded organelle;P;GO:0030036;actin cytoskeleton organization	GO:0030036	actin cytoskeleton organization	NA	NA	GO:0043231	intracellular membrane-bounded organelle	GO:0016043	cellular component organization	NA	NA	GO:0005623	cell
pomegranate_c51542	protein transparent testa 12-like	3.07171e-48	364	276	87	362	9	C;GO:0005886;plasma membrane;P;GO:0030048;actin filament-based movement;F;GO:0015297;antiporter activity	GO:0030048	actin filament-based movement	GO:0015297	antiporter activity	GO:0005886	plasma membrane	GO:0009987	cellular process	GO:0005215	transporter activity	GO:0016020	membrane
pomegranate_c47685	No hit	NA	364	192	173	364	NA	NA	NA	NA	NA	NA	NA	NA	NA	NA	NA	NA	NA	NA
pomegranate_c52704	No hit	NA	364	177	179	3	NA	NA	NA	NA	NA	NA	NA	NA	NA	NA	NA	NA	NA	NA
pomegranate_c57135	No hit	NA	364	156	235	80	NA	NA	NA	NA	NA	NA	NA	NA	NA	NA	NA	NA	NA	NA
pomegranate_c63240	No hit	NA	364	225	139	363	NA	NA	NA	NA	NA	NA	NA	NA	NA	NA	NA	NA	NA	NA
pomegranate_rep_c46696	No hit	NA	364	207	156	362	NA	NA	NA	NA	NA	NA	NA	NA	NA	NA	NA	NA	NA	NA
pomegranate_rep_c49832	No hit	NA	364	189	176	364	NA	NA	NA	NA	NA	NA	NA	NA	NA	NA	NA	NA	NA	NA
pomegranate_rep_c50260	No hit	NA	364	222	357	136	NA	NA	NA	NA	NA	NA	NA	NA	NA	NA	NA	NA	NA	NA
pomegranate_rep_c51638	No hit	NA	364	201	342	142	NA	NA	NA	NA	NA	NA	NA	NA	NA	NA	NA	NA	NA	NA
pomegranate_rep_c52659	No hit	NA	364	216	218	3	NA	NA	NA	NA	NA	NA	NA	NA	NA	NA	NA	NA	NA	NA
pomegranate_rep_c55981	No hit	NA	364	189	190	2	NA	NA	NA	NA	NA	NA	NA	NA	NA	NA	NA	NA	NA	NA
pomegranate_rep_c59513	No hit	NA	364	156	281	126	NA	NA	NA	NA	NA	NA	NA	NA	NA	NA	NA	NA	NA	NA
pomegranate_rep_c62831	No hit	NA	364	189	174	362	NA	NA	NA	NA	NA	NA	NA	NA	NA	NA	NA	NA	NA	NA
pomegranate_rep_c64212	No hit	NA	364	252	253	2	NA	NA	NA	NA	NA	NA	NA	NA	NA	NA	NA	NA	NA	NA
pomegranate_c54342	duf246 domain-containing protein at1g04910-like	1.13595e-41	365	303	59	361	4	C;GO:0009507;chloroplast;P;GO:0048765;root hair cell differentiation;F;GO:0016757;transferase activity, transferring glycosyl groups	GO:0048765	root hair cell differentiation	GO:0016757	transferase activity, transferring glycosyl groups	GO:0009507	chloroplast	GO:0030154	cell differentiation	GO:0016740	transferase activity	GO:0009536	plastid
pomegranate_rep_c61392	hsp associated protein like	7.67274e-14	365	231	134	364	9	C;GO:0005829;cytosol;P;GO:0055114;oxidation-reduction process;F;GO:0020037;heme binding	GO:0055114	oxidation-reduction process	GO:0020037	heme binding	GO:0005829	cytosol	GO:0008152	metabolic process	GO:0005488	binding	GO:0005737	cytoplasm
pomegranate_c47902	multicopper oxidase	1.69746e-37	365	267	99	365	8	C;GO:0048046;apoplast;P;GO:0055114;oxidation-reduction process;F;GO:0052716;hydroquinone:oxygen oxidoreductase activity	GO:0055114	oxidation-reduction process	GO:0052716	hydroquinone:oxygen oxidoreductase activity	GO:0048046	apoplast	GO:0008152	metabolic process	GO:0003824	catalytic activity	GO:0005576	extracellular region
pomegranate_c48998	protein	1.02947e-35	365	249	14	262	31	C;GO:0009570;chloroplast stroma;P;GO:0055114;oxidation-reduction process;F;GO:0050661;NADP binding	GO:0055114	oxidation-reduction process	GO:0050661	NADP binding	GO:0009570	chloroplast stroma	GO:0008152	metabolic process	GO:0005488	binding	GO:0009536	plastid
pomegranate_c57561	u-box domain-containing protein	4.06844e-15	365	156	208	363	1	F;GO:0016301;kinase activity	NA	NA	GO:0016301	kinase activity	NA	NA	NA	NA	GO:0016740	transferase activity	NA	NA
pomegranate_rep_c61455	uncharacterized protein loc100246308	3.33592e-09	365	240	1	240	NA	NA	NA	NA	NA	NA	NA	NA	NA	NA	NA	NA	NA	NA
pomegranate_rep_c49067	vacuolar atp synthase subunit f	2.01914e-14	365	297	42	338	11	C;GO:0045259;proton-transporting ATP synthase complex;P;GO:0015991;ATP hydrolysis coupled proton transport;F;GO:0046961;proton-transporting ATPase activity, rotational mechanism	GO:0015991	ATP hydrolysis coupled proton transport	GO:0046961	proton-transporting ATPase activity, rotational mechanism	GO:0045259	proton-transporting ATP synthase complex	GO:0009987	cellular process	GO:0016787	hydrolase activity	GO:0016020	membrane
pomegranate_c60375	No hit	NA	365	159	261	103	NA	NA	NA	NA	NA	NA	NA	NA	NA	NA	NA	NA	NA	NA
pomegranate_rep_c49244	No hit	NA	365	183	173	355	NA	NA	NA	NA	NA	NA	NA	NA	NA	NA	NA	NA	NA	NA
pomegranate_rep_c52206	No hit	NA	365	156	322	167	NA	NA	NA	NA	NA	NA	NA	NA	NA	NA	NA	NA	NA	NA
pomegranate_rep_c58305	No hit	NA	365	153	115	267	NA	NA	NA	NA	NA	NA	NA	NA	NA	NA	NA	NA	NA	NA
pomegranate_rep_c58775	No hit	NA	365	174	31	204	NA	NA	NA	NA	NA	NA	NA	NA	NA	NA	NA	NA	NA	NA
pomegranate_rep_c60516	No hit	NA	365	360	6	365	NA	NA	NA	NA	NA	NA	NA	NA	NA	NA	NA	NA	NA	NA
pomegranate_rep_c47539	ankyrin repeat domain-containing protein 13b-like	8.30711e-21	366	261	350	90	1	C;GO:0005886;plasma membrane	NA	NA	NA	NA	GO:0005886	plasma membrane	NA	NA	NA	NA	GO:0016020	membrane
pomegranate_rep_c47604	aquaporin pip1-2	5.46053e-36	366	297	69	365	4	C;GO:0016021;integral to membrane;P;GO:0055085;transmembrane transport;F;GO:0005215;transporter activity	GO:0055085	transmembrane transport	GO:0005215	transporter activity	GO:0016021	integral to membrane	GO:0009987	cellular process	GO:0003674	molecular_function	GO:0016020	membrane
pomegranate_c48198	calcium-binding ef hand family protein	1.25392e-32	366	255	55	309	11	C;GO:0009506;plasmodesma;P;GO:0048193;Golgi vesicle transport;F;GO:0005525;GTP binding	GO:0048193	Golgi vesicle transport	GO:0005525	GTP binding	GO:0009506	plasmodesma	GO:0009987	cellular process	GO:0005488	binding	GO:0005575	cellular_component
pomegranate_c65892	flavodoxin-like protein	2.14383e-24	366	156	156	1	17	C;GO:0005737;cytoplasm;P;GO:0045893;positive regulation of transcription, DNA-dependent;F;GO:0097159;organic cyclic compound binding	GO:0045893	positive regulation of transcription, DNA-dependent	GO:0097159	organic cyclic compound binding	GO:0005737	cytoplasm	GO:0009987	cellular process	GO:0005488	binding	GO:0005623	cell
pomegranate_rep_c50279	myb family transcription factor	7.35117e-33	366	252	252	1	9	C;GO:0005667;transcription factor complex;P;GO:0016558;protein import into peroxisome matrix;F;GO:0003700;sequence-specific DNA binding transcription factor activity	GO:0016558	protein import into peroxisome matrix	GO:0003700	sequence-specific DNA binding transcription factor activity	GO:0005667	transcription factor complex	GO:0016043	cellular component organization	GO:0003674	molecular_function	GO:0005654	nucleoplasm
pomegranate_c31077	pentatricopeptide repeat protein	1.9557e-09	366	177	32	208	NA	NA	NA	NA	NA	NA	NA	NA	NA	NA	NA	NA	NA	NA
pomegranate_c61891	protein kinase	3.44414e-14	366	162	203	364	10	C;GO:0005739;mitochondrion;P;GO:0009069;serine family amino acid metabolic process;F;GO:0005524;ATP binding	GO:0009069	serine family amino acid metabolic process	GO:0005524	ATP binding	GO:0005739	mitochondrion	GO:0009987	cellular process	GO:0005488	binding	GO:0005737	cytoplasm
pomegranate_c53128	sec14 cytosolic factor	6.64415e-50	366	312	314	3	4	C;GO:0005886;plasma membrane;P;GO:0015914;phospholipid transport;F;GO:0008526;phosphatidylinositol transporter activity	GO:0015914	phospholipid transport	GO:0008526	phosphatidylinositol transporter activity	GO:0005886	plasma membrane	GO:0008150	biological_process	GO:0005215	transporter activity	GO:0016020	membrane
pomegranate_c60247	serine-threonine protein plant-	3.42026e-38	366	156	105	260	6	C;GO:0009507;chloroplast;P;GO:0016310;phosphorylation;F;GO:0016301;kinase activity	GO:0016310	phosphorylation	GO:0016301	kinase activity	GO:0009507	chloroplast	GO:0009987	cellular process	GO:0016740	transferase activity	GO:0009536	plastid
pomegranate_rep_c10919	uncharacterized protein loc100830696	7.64264e-14	366	177	40	216	NA	NA	NA	NA	NA	NA	NA	NA	NA	NA	NA	NA	NA	NA
pomegranate_c43601	No hit	NA	366	225	141	365	NA	NA	NA	NA	NA	NA	NA	NA	NA	NA	NA	NA	NA	NA
pomegranate_c47537	No hit	NA	366	318	48	365	NA	NA	NA	NA	NA	NA	NA	NA	NA	NA	NA	NA	NA	NA
pomegranate_c49066	No hit	NA	366	216	115	330	NA	NA	NA	NA	NA	NA	NA	NA	NA	NA	NA	NA	NA	NA
pomegranate_c52253	No hit	NA	366	156	183	28	NA	NA	NA	NA	NA	NA	NA	NA	NA	NA	NA	NA	NA	NA
pomegranate_c53839	No hit	NA	366	288	350	63	NA	NA	NA	NA	NA	NA	NA	NA	NA	NA	NA	NA	NA	NA
pomegranate_c64042	No hit	NA	366	288	289	2	NA	NA	NA	NA	NA	NA	NA	NA	NA	NA	NA	NA	NA	NA
pomegranate_rep_c39124	No hit	NA	366	357	358	2	NA	NA	NA	NA	NA	NA	NA	NA	NA	NA	NA	NA	NA	NA
pomegranate_rep_c50072	No hit	NA	366	162	163	2	NA	NA	NA	NA	NA	NA	NA	NA	NA	NA	NA	NA	NA	NA
pomegranate_rep_c51204	No hit	NA	366	207	131	337	NA	NA	NA	NA	NA	NA	NA	NA	NA	NA	NA	NA	NA	NA
pomegranate_rep_c57320	No hit	NA	366	261	104	364	NA	NA	NA	NA	NA	NA	NA	NA	NA	NA	NA	NA	NA	NA
pomegranate_rep_c68075	No hit	NA	366	255	27	281	NA	NA	NA	NA	NA	NA	NA	NA	NA	NA	NA	NA	NA	NA
pomegranate_c61059	atp synthase subunit beta	1.06644e-15	367	189	121	309	NA	NA	NA	NA	NA	NA	NA	NA	NA	NA	NA	NA	NA	NA
pomegranate_c66147	atp synthase subunit beta	1.24523e-56	367	255	256	2	NA	NA	NA	NA	NA	NA	NA	NA	NA	NA	NA	NA	NA	NA
pomegranate_c64016	calcium dependent protein kinase 4	9.08458e-07	367	276	278	3	3	P;GO:0016310;phosphorylation;F;GO:0004672;protein kinase activity	GO:0016310	phosphorylation	GO:0004672	protein kinase activity	NA	NA	GO:0009987	cellular process	GO:0016740	transferase activity	NA	NA
pomegranate_rep_c66611	cytochrome p450 liketbp	1.58254e-35	367	258	36	293	3	P;GO:0055114;oxidation-reduction process;F;GO:0070330;aromatase activity	GO:0055114	oxidation-reduction process	GO:0070330	aromatase activity	NA	NA	GO:0008152	metabolic process	GO:0003824	catalytic activity	NA	NA
pomegranate_c37035	cytosolic endo-beta-n-acetylglucosaminidase-like	2.56265e-46	367	291	39	329	4	C;GO:0005773;vacuole;P;GO:0006517;protein deglycosylation;F;GO:0033925;mannosyl-glycoprotein endo-beta-N-acetylglucosaminidase activity	GO:0006517	protein deglycosylation	GO:0033925	mannosyl-glycoprotein endo-beta-N-acetylglucosaminidase activity	GO:0005773	vacuole	GO:0019538	protein metabolic process	GO:0016787	hydrolase activity	GO:0005737	cytoplasm
pomegranate_c53017	electron transfer beta subunit	5.26821e-31	367	294	72	365	7	P;GO:0055114;oxidation-reduction process;F;GO:0016740;transferase activity	GO:0055114	oxidation-reduction process	GO:0016740	transferase activity	NA	NA	GO:0008152	metabolic process	GO:0003824	catalytic activity	NA	NA
pomegranate_c52487	exported protein	2.55676e-50	367	294	72	365	1	C;GO:0009279;cell outer membrane	NA	NA	NA	NA	GO:0009279	cell outer membrane	NA	NA	NA	NA	GO:0030312	external encapsulating structure
pomegranate_c47230	nadh dehydrogenase subunit 3	3.01022e-18	367	192	174	365	7	C;GO:0044446;intracellular organelle part;P;GO:0055114;oxidation-reduction process;F;GO:0016651;oxidoreductase activity, acting on NADH or NADPH	GO:0055114	oxidation-reduction process	GO:0016651	oxidoreductase activity, acting on NADH or NADPH	GO:0044446	intracellular organelle part	GO:0008152	metabolic process	GO:0003824	catalytic activity	GO:0005623	cell
pomegranate_c53190	pentatricopeptide repeat-containing protein	8.77874e-10	367	342	24	365	1	C;GO:0005739;mitochondrion	NA	NA	NA	NA	GO:0005739	mitochondrion	NA	NA	NA	NA	GO:0005737	cytoplasm
pomegranate_rep_c42472	tubulin beta	1.93004e-41	367	150	192	341	8	C;GO:0009536;plastid;P;GO:0051258;protein polymerization;F;GO:0005525;GTP binding	GO:0051258	protein polymerization	GO:0005525	GTP binding	GO:0009536	plastid	GO:0016043	cellular component organization	GO:0005488	binding	GO:0005737	cytoplasm
pomegranate_rep_c57152	uncharacterized protein loc100250168	4.9083e-21	367	288	78	365	NA	NA	NA	NA	NA	NA	NA	NA	NA	NA	NA	NA	NA	NA
pomegranate_c37085	No hit	NA	367	192	335	144	NA	NA	NA	NA	NA	NA	NA	NA	NA	NA	NA	NA	NA	NA
pomegranate_c51802	No hit	NA	367	171	172	2	NA	NA	NA	NA	NA	NA	NA	NA	NA	NA	NA	NA	NA	NA
pomegranate_rep_c46700	No hit	NA	367	153	154	2	NA	NA	NA	NA	NA	NA	NA	NA	NA	NA	NA	NA	NA	NA
pomegranate_rep_c49655	No hit	NA	367	252	112	363	NA	NA	NA	NA	NA	NA	NA	NA	NA	NA	NA	NA	NA	NA
pomegranate_rep_c57970	No hit	NA	367	159	26	184	NA	NA	NA	NA	NA	NA	NA	NA	NA	NA	NA	NA	NA	NA
pomegranate_rep_c62611	No hit	NA	367	201	275	75	NA	NA	NA	NA	NA	NA	NA	NA	NA	NA	NA	NA	NA	NA
pomegranate_rep_c65793	No hit	NA	367	165	327	163	NA	NA	NA	NA	NA	NA	NA	NA	NA	NA	NA	NA	NA	NA
pomegranate_rep_c48845	atp binding	6.23759e-24	368	231	91	321	3	P;GO:0016310;phosphorylation;F;GO:0004672;protein kinase activity	GO:0016310	phosphorylation	GO:0004672	protein kinase activity	NA	NA	GO:0009987	cellular process	GO:0016740	transferase activity	NA	NA
pomegranate_rep_c62652	cu-zn superoxide dismutase	5.256e-39	368	312	57	368	11	C;GO:0005829;cytosol;P;GO:0055114;oxidation-reduction process;F;GO:0046872;metal ion binding	GO:0055114	oxidation-reduction process	GO:0046872	metal ion binding	GO:0005829	cytosol	GO:0008152	metabolic process	GO:0005488	binding	GO:0005737	cytoplasm
pomegranate_rep_c62176	endo- -beta-glucanase	3.81474e-26	368	162	206	367	13	C;GO:0009504;cell plate;P;GO:0048367;shoot development;F;GO:0008810;cellulase activity	GO:0048367	shoot development	GO:0008810	cellulase activity	GO:0009504	cell plate	GO:0008150	biological_process	GO:0016787	hydrolase activity	GO:0005737	cytoplasm
pomegranate_c52471	non-ribosomal peptide synthetase	2.51466e-37	368	195	231	37	7	C;GO:0005737;cytoplasm;P;GO:0019184;nonribosomal peptide biosynthetic process;F;GO:0031177;phosphopantetheine binding	GO:0019184	nonribosomal peptide biosynthetic process	GO:0031177	phosphopantetheine binding	GO:0005737	cytoplasm	GO:0009987	cellular process	GO:0005488	binding	GO:0005623	cell
pomegranate_c49427	probable purine permease 4-like	4.48054e-14	368	222	147	368	NA	NA	NA	NA	NA	NA	NA	NA	NA	NA	NA	NA	NA	NA
pomegranate_rep_c53792	protein	1.95114e-30	368	252	252	1	5	C;GO:0005886;plasma membrane;P;GO:0005985;sucrose metabolic process;F;GO:0043169;cation binding	GO:0005985	sucrose metabolic process	GO:0043169	cation binding	GO:0005886	plasma membrane	GO:0009987	cellular process	GO:0005488	binding	GO:0016020	membrane
pomegranate_c44305	protein kinase	9.86652e-54	368	306	307	2	11	C;GO:0005886;plasma membrane;P;GO:0043069;negative regulation of programmed cell death;F;GO:0005524;ATP binding	GO:0043069	negative regulation of programmed cell death	GO:0005524	ATP binding	GO:0005886	plasma membrane	GO:0016265	death	GO:0005488	binding	GO:0016020	membrane
pomegranate_rep_c57671	protein scai-like	9.32085e-20	368	165	364	200	1	C;GO:0044424;intracellular part	NA	NA	NA	NA	GO:0044424	intracellular part	NA	NA	NA	NA	GO:0005623	cell
pomegranate_rep_c43310	saposin b domain-containing protein	6.92853e-07	368	285	342	58	NA	NA	NA	NA	NA	NA	NA	NA	NA	NA	NA	NA	NA	NA
pomegranate_rep_c39342	sucrose-phosphate synthase	2.51218e-09	368	213	220	8	3	P;GO:0009058;biosynthetic process;F;GO:0016757;transferase activity, transferring glycosyl groups	GO:0009058	biosynthetic process	GO:0016757	transferase activity, transferring glycosyl groups	NA	NA	GO:0008152	metabolic process	GO:0016740	transferase activity	NA	NA
pomegranate_c66091	translation initiation factor eif-5b	1.34593e-18	368	348	19	366	6	C;GO:0005886;plasma membrane;P;GO:0006446;regulation of translational initiation;F;GO:0003743;translation initiation factor activity	GO:0006446	regulation of translational initiation	GO:0003743	translation initiation factor activity	GO:0005886	plasma membrane	GO:0019538	protein metabolic process	GO:0008135	translation factor activity, nucleic acid binding	GO:0016020	membrane
pomegranate_c49026	trna (guanine-n -)-methyltransferase	2.76765e-64	368	303	66	368	3	P;GO:0036265;RNA (guanine-N7)-methylation;F;GO:0008176;tRNA (guanine-N7-)-methyltransferase activity	GO:0036265	RNA (guanine-N7)-methylation	GO:0008176	tRNA (guanine-N7-)-methyltransferase activity	NA	NA	GO:0009987	cellular process	GO:0016740	transferase activity	NA	NA
pomegranate_c36562	uncharacterized protein	5.4644e-20	368	336	33	368	1	P;GO:0006979;response to oxidative stress	GO:0006979	response to oxidative stress	NA	NA	NA	NA	GO:0008150	biological_process	NA	NA	NA	NA
pomegranate_c47386	uncharacterized protein at1g66480-like	9.04894e-07	368	255	298	44	NA	NA	NA	NA	NA	NA	NA	NA	NA	NA	NA	NA	NA	NA
pomegranate_c29484	No hit	NA	368	150	71	220	NA	NA	NA	NA	NA	NA	NA	NA	NA	NA	NA	NA	NA	NA
pomegranate_c37996	No hit	NA	368	165	173	337	NA	NA	NA	NA	NA	NA	NA	NA	NA	NA	NA	NA	NA	NA
pomegranate_c54789	No hit	NA	368	180	205	26	NA	NA	NA	NA	NA	NA	NA	NA	NA	NA	NA	NA	NA	NA
pomegranate_rep_c47766	carrier protein	4.14531e-52	369	201	203	3	4	C;GO:0016021;integral to membrane;P;GO:0055085;transmembrane transport;F;GO:0005215;transporter activity	GO:0055085	transmembrane transport	GO:0005215	transporter activity	GO:0016021	integral to membrane	GO:0009987	cellular process	GO:0003674	molecular_function	GO:0016020	membrane
pomegranate_c60633	cyclophilin-like peptidyl-prolyl cis-trans isomerase family protein	2.70007e-22	369	201	201	1	8	C;GO:0005829;cytosol;P;GO:0009560;embryo sac egg cell differentiation;F;GO:0005515;protein binding	GO:0009560	embryo sac egg cell differentiation	GO:0005515	protein binding	GO:0005829	cytosol	GO:0030154	cell differentiation	GO:0005488	binding	GO:0005737	cytoplasm
pomegranate_c36892	cysteine-rich receptor-like protein kinase	1.81486e-23	369	231	24	254	11	P;GO:0016998;cell wall macromolecule catabolic process;F;GO:0043169;cation binding	GO:0016998	cell wall macromolecule catabolic process	GO:0043169	cation binding	NA	NA	GO:0009056	catabolic process	GO:0005488	binding	NA	NA
pomegranate_rep_c64621	cytochrome p450 liketbp	7.60727e-30	369	198	53	250	1	C;GO:0005739;mitochondrion	NA	NA	NA	NA	GO:0005739	mitochondrion	NA	NA	NA	NA	GO:0005737	cytoplasm
pomegranate_rep_c43076	dead-box atp-dependent rna helicase 53-like	1.76476e-18	369	258	333	76	13	C;GO:0043234;protein complex;P;GO:0009651;response to salt stress;F;GO:0008026;ATP-dependent helicase activity	GO:0009651	response to salt stress	GO:0008026	ATP-dependent helicase activity	GO:0043234	protein complex	GO:0009628	response to abiotic stimulus	GO:0016787	hydrolase activity	GO:0005575	cellular_component
pomegranate_rep_c47335	elongation factor p	1.80646e-39	369	336	338	3	9	C;GO:0009570;chloroplast stroma;P;GO:0045036;protein targeting to chloroplast;F;GO:0003746;translation elongation factor activity	GO:0045036	protein targeting to chloroplast	GO:0003746	translation elongation factor activity	GO:0009570	chloroplast stroma	GO:0009987	cellular process	GO:0008135	translation factor activity, nucleic acid binding	GO:0009536	plastid
pomegranate_c49920	lipoate protein ligase-like protein	1.21734e-19	369	252	66	317	2	C;GO:0005739;mitochondrion;F;GO:0003824;catalytic activity	NA	NA	GO:0003824	catalytic activity	GO:0005739	mitochondrion	NA	NA	GO:0003674	molecular_function	GO:0005737	cytoplasm
pomegranate_c49884	protein	7.75745e-22	369	264	67	330	1	F;GO:0003677;DNA binding	NA	NA	GO:0003677	DNA binding	NA	NA	NA	NA	GO:0005488	binding	NA	NA
pomegranate_rep_c48775	structural constituent of ribosome	4.59382e-43	369	270	271	2	5	C;GO:0015934;large ribosomal subunit;P;GO:0042254;ribosome biogenesis;F;GO:0003735;structural constituent of ribosome	GO:0042254	ribosome biogenesis	GO:0003735	structural constituent of ribosome	GO:0015934	large ribosomal subunit	GO:0009987	cellular process	GO:0005198	structural molecule activity	GO:0005840	ribosome
pomegranate_c48982	tbc domain-containing protein	3.30746e-25	369	207	90	296	4	C;GO:0009536;plastid;P;GO:0032851;positive regulation of Rab GTPase activity;F;GO:0005097;Rab GTPase activator activity	GO:0032851	positive regulation of Rab GTPase activity	GO:0005097	Rab GTPase activator activity	GO:0009536	plastid	GO:0009987	cellular process	GO:0030234	enzyme regulator activity	GO:0005737	cytoplasm
pomegranate_rep_c61780	vacuolar-type h+atpase subunit b3 (vha-b3)	4.04309e-23	369	288	80	367	19	C;GO:0016469;proton-transporting two-sector ATPase complex;P;GO:0051693;actin filament capping;F;GO:0051015;actin filament binding	GO:0051693	actin filament capping	GO:0051015	actin filament binding	GO:0016469	proton-transporting two-sector ATPase complex	GO:0016043	cellular component organization	GO:0005515	protein binding	GO:0016020	membrane
pomegranate_c48556	No hit	NA	369	369	1	369	NA	NA	NA	NA	NA	NA	NA	NA	NA	NA	NA	NA	NA	NA
pomegranate_c49961	No hit	NA	369	186	182	367	NA	NA	NA	NA	NA	NA	NA	NA	NA	NA	NA	NA	NA	NA
pomegranate_c52429	No hit	NA	369	195	196	2	NA	NA	NA	NA	NA	NA	NA	NA	NA	NA	NA	NA	NA	NA
pomegranate_c62432	No hit	NA	369	171	26	196	NA	NA	NA	NA	NA	NA	NA	NA	NA	NA	NA	NA	NA	NA
pomegranate_rep_c49168	No hit	NA	369	237	132	368	NA	NA	NA	NA	NA	NA	NA	NA	NA	NA	NA	NA	NA	NA
pomegranate_rep_c58535	No hit	NA	369	342	26	367	NA	NA	NA	NA	NA	NA	NA	NA	NA	NA	NA	NA	NA	NA
pomegranate_rep_c34008	16kda membrane protein	1.17091e-38	370	159	198	40	12	C;GO:0009522;photosystem I;P;GO:0070838;divalent metal ion transport	GO:0070838	divalent metal ion transport	NA	NA	GO:0009522	photosystem I	GO:0008150	biological_process	NA	NA	GO:0016020	membrane
pomegranate_c47608	1-deoxy-d-xylulose 5-phosphate synthase	2.88478e-24	370	330	41	370	7	C;GO:0009536;plastid;P;GO:0016114;terpenoid biosynthetic process;F;GO:0030976;thiamine pyrophosphate binding	GO:0016114	terpenoid biosynthetic process	GO:0030976	thiamine pyrophosphate binding	GO:0009536	plastid	GO:0009987	cellular process	GO:0005488	binding	GO:0005737	cytoplasm
pomegranate_c48559	2 family protein	3.41623e-44	370	150	221	370	5	P;GO:0045005;maintenance of fidelity involved in DNA-dependent DNA replication;F;GO:0030983;mismatched DNA binding	GO:0045005	maintenance of fidelity involved in DNA-dependent DNA replication	GO:0030983	mismatched DNA binding	NA	NA	GO:0009987	cellular process	GO:0005488	binding	NA	NA
pomegranate_rep_c65441	atp-citrate lyase a-3	6.85531e-38	370	312	55	366	10	C;GO:0042709;succinate-CoA ligase complex;P;GO:0019643;reductive tricarboxylic acid cycle;F;GO:0016829;lyase activity	GO:0019643	reductive tricarboxylic acid cycle	GO:0016829	lyase activity	GO:0042709	succinate-CoA ligase complex	GO:0009987	cellular process	GO:0003824	catalytic activity	GO:0005737	cytoplasm
pomegranate_rep_c50851	duf21 domain-containing protein at1g47330-like	1.34003e-21	370	237	22	258	2	C;GO:0016023;cytoplasmic membrane-bounded vesicle	NA	NA	NA	NA	GO:0016023	cytoplasmic membrane-bounded vesicle	NA	NA	NA	NA	GO:0005737	cytoplasm
pomegranate_rep_c33063	lipid transfer protein	7.70284e-14	370	165	287	123	2	P;GO:0006869;lipid transport;F;GO:0008289;lipid binding	GO:0006869	lipid transport	GO:0008289	lipid binding	NA	NA	GO:0008150	biological_process	GO:0005488	binding	NA	NA
pomegranate_rep_c58051	metallothionein-like protein	1.1394e-17	370	222	69	290	1	F;GO:0046872;metal ion binding	NA	NA	GO:0046872	metal ion binding	NA	NA	NA	NA	GO:0005488	binding	NA	NA
pomegranate_rep_c65263	par-1a protein	4.8754e-25	370	240	124	363	NA	NA	NA	NA	NA	NA	NA	NA	NA	NA	NA	NA	NA	NA
pomegranate_rep_c48569	repressor of rna polymerase iii transcription maf1 homolog	3.16738e-47	370	279	92	370	2	C;GO:0005634;nucleus;P;GO:0016480;negative regulation of transcription from RNA polymerase III promoter	GO:0016480	negative regulation of transcription from RNA polymerase III promoter	NA	NA	GO:0005634	nucleus	GO:0009987	cellular process	NA	NA	GO:0005623	cell
pomegranate_c35900	rrna intron-encoded homing endonuclease	1.80691e-26	370	150	340	191	1	F;GO:0004519;endonuclease activity	NA	NA	GO:0004519	endonuclease activity	NA	NA	NA	NA	GO:0016787	hydrolase activity	NA	NA
pomegranate_c53194	rrna intron-encoded homing endonuclease	4.93211e-16	370	165	290	126	1	F;GO:0004519;endonuclease activity	NA	NA	GO:0004519	endonuclease activity	NA	NA	NA	NA	GO:0016787	hydrolase activity	NA	NA
pomegranate_c59375	No hit	NA	370	162	288	127	NA	NA	NA	NA	NA	NA	NA	NA	NA	NA	NA	NA	NA	NA
pomegranate_rep_c47956	No hit	NA	370	174	166	339	NA	NA	NA	NA	NA	NA	NA	NA	NA	NA	NA	NA	NA	NA
pomegranate_rep_c50371	No hit	NA	370	300	39	338	NA	NA	NA	NA	NA	NA	NA	NA	NA	NA	NA	NA	NA	NA
pomegranate_rep_c51652	No hit	NA	370	285	336	52	NA	NA	NA	NA	NA	NA	NA	NA	NA	NA	NA	NA	NA	NA
pomegranate_rep_c53051	No hit	NA	370	201	341	141	NA	NA	NA	NA	NA	NA	NA	NA	NA	NA	NA	NA	NA	NA
pomegranate_c51884	conserved protein	5.61278e-16	371	333	334	2	NA	NA	NA	NA	NA	NA	NA	NA	NA	NA	NA	NA	NA	NA
pomegranate_rep_c28789	cytochrome p450 like_tbp	1.92604e-36	371	165	87	251	1	F;GO:0016491;oxidoreductase activity	NA	NA	GO:0016491	oxidoreductase activity	NA	NA	NA	NA	GO:0003824	catalytic activity	NA	NA
pomegranate_c64579	dctp pyrophosphatase 1-like	8.4129e-16	371	240	4	243	1	C;GO:0005737;cytoplasm	NA	NA	NA	NA	GO:0005737	cytoplasm	NA	NA	NA	NA	GO:0005623	cell
pomegranate_rep_c54022	e3 ubiquitin-protein ligase	4.45005e-21	371	240	131	370	6	C;GO:0009507;chloroplast;P;GO:0016567;protein ubiquitination;F;GO:0008270;zinc ion binding	GO:0016567	protein ubiquitination	GO:0008270	zinc ion binding	GO:0009507	chloroplast	GO:0019538	protein metabolic process	GO:0005488	binding	GO:0009536	plastid
pomegranate_c34972	nbs-lrr resistance protein	2.88478e-24	371	297	75	371	NA	NA	NA	NA	NA	NA	NA	NA	NA	NA	NA	NA	NA	NA
pomegranate_c47538	phosphatidylinositol-binding clathrin assembly protein	1.38305e-56	371	312	339	28	13	C;GO:0030131;clathrin adaptor complex;P;GO:0048268;clathrin coat assembly;F;GO:0030276;clathrin binding	GO:0048268	clathrin coat assembly	GO:0030276	clathrin binding	GO:0030131	clathrin adaptor complex	GO:0016043	cellular component organization	GO:0005515	protein binding	GO:0016020	membrane
pomegranate_rep_c47284	phosphoglucomutase	1.64188e-11	371	153	5	157	18	C;GO:0048046;apoplast;P;GO:0048229;gametophyte development;F;GO:0004614;phosphoglucomutase activity	GO:0048229	gametophyte development	GO:0004614	phosphoglucomutase activity	GO:0048046	apoplast	GO:0008150	biological_process	GO:0003824	catalytic activity	GO:0005576	extracellular region
pomegranate_c64520	preprotein subunit	7.8378e-30	371	174	344	171	10	C;GO:0009941;chloroplast envelope;P;GO:0065002;intracellular protein transmembrane transport;F;GO:0046872;metal ion binding	GO:0065002	intracellular protein transmembrane transport	GO:0046872	metal ion binding	GO:0009941	chloroplast envelope	GO:0009987	cellular process	GO:0005488	binding	GO:0009536	plastid
pomegranate_rep_c27589	probable plasma membrane intrinsic protein 1c	6.1202e-18	371	300	70	369	13	C;GO:0016021;integral to membrane;P;GO:0055085;transmembrane transport;F;GO:0015250;water channel activity	GO:0055085	transmembrane transport	GO:0015250	water channel activity	GO:0016021	integral to membrane	GO:0009987	cellular process	GO:0005215	transporter activity	GO:0016020	membrane
pomegranate_rep_c48428	serine o-acetyltransferase	5.64306e-12	371	300	301	2	3	P;GO:0042967;acyl-carrier-protein biosynthetic process;F;GO:0009001;serine O-acetyltransferase activity	GO:0042967	acyl-carrier-protein biosynthetic process	GO:0009001	serine O-acetyltransferase activity	NA	NA	GO:0009058	biosynthetic process	GO:0016740	transferase activity	NA	NA
pomegranate_rep_c33597	ubiquitin-60s ribosomal protein l40	1.96051e-08	371	150	301	152	6	C;GO:0005840;ribosome;P;GO:0042254;ribosome biogenesis;F;GO:0008270;zinc ion binding	GO:0042254	ribosome biogenesis	GO:0008270	zinc ion binding	GO:0005840	ribosome	GO:0009987	cellular process	GO:0005488	binding	GO:0005737	cytoplasm
pomegranate_rep_c61986	udp-glucose pyrophosphorylase	6.20332e-17	371	240	86	325	7	C;GO:0090406;pollen tube;P;GO:0009117;nucleotide metabolic process;F;GO:0003983;UTP:glucose-1-phosphate uridylyltransferase activity	GO:0009117	nucleotide metabolic process	GO:0003983	UTP:glucose-1-phosphate uridylyltransferase activity	GO:0090406	pollen tube	GO:0009987	cellular process	GO:0016740	transferase activity	GO:0005623	cell
pomegranate_c60834	uncharacterized protein	1.20828e-16	371	162	124	285	2	C;GO:0005829;cytosol	NA	NA	NA	NA	GO:0005829	cytosol	NA	NA	NA	NA	GO:0005737	cytoplasm
pomegranate_c49262	No hit	NA	371	186	130	315	NA	NA	NA	NA	NA	NA	NA	NA	NA	NA	NA	NA	NA	NA
pomegranate_c62516	No hit	NA	371	183	184	2	NA	NA	NA	NA	NA	NA	NA	NA	NA	NA	NA	NA	NA	NA
pomegranate_rep_c30536	No hit	NA	371	255	299	45	NA	NA	NA	NA	NA	NA	NA	NA	NA	NA	NA	NA	NA	NA
pomegranate_rep_c35807	No hit	NA	371	318	332	15	NA	NA	NA	NA	NA	NA	NA	NA	NA	NA	NA	NA	NA	NA
pomegranate_rep_c50445	No hit	NA	371	312	55	366	NA	NA	NA	NA	NA	NA	NA	NA	NA	NA	NA	NA	NA	NA
pomegranate_rep_c52309	No hit	NA	371	237	133	369	NA	NA	NA	NA	NA	NA	NA	NA	NA	NA	NA	NA	NA	NA
pomegranate_rep_c53224	No hit	NA	371	210	162	371	NA	NA	NA	NA	NA	NA	NA	NA	NA	NA	NA	NA	NA	NA
pomegranate_rep_c55077	No hit	NA	371	243	128	370	NA	NA	NA	NA	NA	NA	NA	NA	NA	NA	NA	NA	NA	NA
pomegranate_rep_c57563	No hit	NA	371	159	13	171	NA	NA	NA	NA	NA	NA	NA	NA	NA	NA	NA	NA	NA	NA
pomegranate_rep_c63872	No hit	NA	371	171	337	167	NA	NA	NA	NA	NA	NA	NA	NA	NA	NA	NA	NA	NA	NA
pomegranate_rep_c66193	7-dehydrocholesterol reductase	4.61631e-14	372	183	190	8	10	C;GO:0030176;integral to endoplasmic reticulum membrane;P;GO:0016132;brassinosteroid biosynthetic process;F;GO:0016628;oxidoreductase activity, acting on the CH-CH group of donors, NAD or NADP as acceptor	GO:0016132	brassinosteroid biosynthetic process	GO:0016628	oxidoreductase activity, acting on the CH-CH group of donors, NAD or NADP as acceptor	GO:0030176	integral to endoplasmic reticulum membrane	GO:0009058	biosynthetic process	GO:0003824	catalytic activity	GO:0016020	membrane
pomegranate_rep_c65876	anthocyanidin reductase-like	2.52308e-12	372	186	269	84	10	P;GO:0055114;oxidation-reduction process;F;GO:0050662;coenzyme binding	GO:0055114	oxidation-reduction process	GO:0050662	coenzyme binding	NA	NA	GO:0008152	metabolic process	GO:0005488	binding	NA	NA
pomegranate_rep_c51642	atp synthase subunit beta	2.75552e-67	372	279	92	370	NA	NA	NA	NA	NA	NA	NA	NA	NA	NA	NA	NA	NA	NA
pomegranate_c50339	calcium-transporting atpase plasma membrane-type-like	1.4478e-43	372	279	280	2	7	C;GO:0016529;sarcoplasmic reticulum;P;GO:0070588;calcium ion transmembrane transport;F;GO:0046872;metal ion binding	GO:0070588	calcium ion transmembrane transport	GO:0046872	metal ion binding	GO:0016529	sarcoplasmic reticulum	GO:0009987	cellular process	GO:0005488	binding	GO:0005783	endoplasmic reticulum
pomegranate_rep_c42487	cytochrome p450	9.22204e-31	372	297	76	372	3	F;GO:0046872;metal ion binding	NA	NA	GO:0046872	metal ion binding	NA	NA	NA	NA	GO:0005488	binding	NA	NA
pomegranate_c51841	hypothetical protein MYCTH_2135849 [Myceliophthora thermophila ATCC 42464]	2.51617e-34	372	153	269	117	NA	NA	NA	NA	NA	NA	NA	NA	NA	NA	NA	NA	NA	NA
pomegranate_rep_c67395	low-molecular-weight cysteine-rich protein lcr69	7.62682e-09	372	195	196	2	5	C;GO:0005576;extracellular region;P;GO:0050832;defense response to fungus;F;GO:0008233;peptidase activity	GO:0050832	defense response to fungus	GO:0008233	peptidase activity	GO:0005576	extracellular region	GO:0009607	response to biotic stimulus	GO:0016787	hydrolase activity	GO:0005575	cellular_component
pomegranate_rep_c32800	mads-box protein rmads216	4.18497e-07	372	159	362	204	6	C;GO:0005667;transcription factor complex;P;GO:0006355;regulation of transcription, DNA-dependent;F;GO:0046983;protein dimerization activity	GO:0006355	regulation of transcription, DNA-dependent	GO:0046983	protein dimerization activity	GO:0005667	transcription factor complex	GO:0009987	cellular process	GO:0005515	protein binding	GO:0005654	nucleoplasm
pomegranate_c48296	metallothionein-like protein	2.3538e-13	372	195	363	169	1	F;GO:0005507;copper ion binding	NA	NA	GO:0005507	copper ion binding	NA	NA	NA	NA	GO:0005488	binding	NA	NA
pomegranate_rep_c45953	pathogenesis-related thaumatin-like protein	1.52964e-25	372	168	366	199	1	P;GO:0050896;response to stimulus	GO:0050896	response to stimulus	NA	NA	NA	NA	GO:0008150	biological_process	NA	NA	NA	NA
pomegranate_c59355	pentatricopeptide repeat-containing protein	3.04409e-35	372	210	103	312	1	C;GO:0009536;plastid	NA	NA	NA	NA	GO:0009536	plastid	NA	NA	NA	NA	GO:0005737	cytoplasm
pomegranate_rep_c49049	protein kinase	8.83831e-45	372	225	281	57	21	C;GO:0009507;chloroplast;P;GO:0046777;protein autophosphorylation;F;GO:0005524;ATP binding	GO:0046777	protein autophosphorylation	GO:0005524	ATP binding	GO:0009507	chloroplast	GO:0019538	protein metabolic process	GO:0005488	binding	GO:0009536	plastid
pomegranate_rep_c54062	shoot1 protein	3.08212e-26	372	276	276	1	8	C;GO:0009941;chloroplast envelope;P;GO:0016117;carotenoid biosynthetic process;F;GO:0003723;RNA binding	GO:0016117	carotenoid biosynthetic process	GO:0003723	RNA binding	GO:0009941	chloroplast envelope	GO:0009987	cellular process	GO:0005488	binding	GO:0009536	plastid
pomegranate_rep_c58447	syntaxin	1.57878e-34	372	174	277	104	19	C;GO:0030140;trans-Golgi network transport vesicle;P;GO:0052543;callose deposition in cell wall;F;GO:0005484;SNAP receptor activity	GO:0052543	callose deposition in cell wall	GO:0005484	SNAP receptor activity	GO:0030140	trans-Golgi network transport vesicle	GO:0016043	cellular component organization	GO:0005515	protein binding	GO:0005794	Golgi apparatus
pomegranate_rep_c49069	ubiquinol-cytochrome c reductase subunit 7	6.4013e-24	372	285	16	300	15	C;GO:0009536;plastid;P;GO:0080129;proteasome core complex assembly;F;GO:0008121;ubiquinol-cytochrome-c reductase activity	GO:0080129	proteasome core complex assembly	GO:0008121	ubiquinol-cytochrome-c reductase activity	GO:0009536	plastid	GO:0016043	cellular component organization	GO:0005215	transporter activity	GO:0005737	cytoplasm
pomegranate_rep_c59416	ubiquitin isoform cra_a	6.85508e-18	372	162	171	332	2	C;GO:0005622;intracellular;P;GO:0044267;cellular protein metabolic process	GO:0044267	cellular protein metabolic process	NA	NA	GO:0005622	intracellular	GO:0019538	protein metabolic process	NA	NA	GO:0005623	cell
pomegranate_c52104	uncharacterized protein	7.31896e-36	372	228	229	2	3	C;GO:0016023;cytoplasmic membrane-bounded vesicle;P;GO:0007623;circadian rhythm	GO:0007623	circadian rhythm	NA	NA	GO:0016023	cytoplasmic membrane-bounded vesicle	GO:0008150	biological_process	NA	NA	GO:0005737	cytoplasm
pomegranate_rep_c41745	uncharacterized protein	5.81262e-25	372	231	95	325	1	C;GO:0016023;cytoplasmic membrane-bounded vesicle	NA	NA	NA	NA	GO:0016023	cytoplasmic membrane-bounded vesicle	NA	NA	NA	NA	GO:0005737	cytoplasm
pomegranate_rep_c47727	uncharacterized protein	1.55788e-23	372	180	192	371	4	C;GO:0048046;apoplast;P;GO:0006661;phosphatidylinositol biosynthetic process	GO:0006661	phosphatidylinositol biosynthetic process	NA	NA	GO:0048046	apoplast	GO:0009987	cellular process	NA	NA	GO:0005576	extracellular region
pomegranate_c47830	No hit	NA	372	174	175	2	NA	NA	NA	NA	NA	NA	NA	NA	NA	NA	NA	NA	NA	NA
pomegranate_c52417	No hit	NA	372	240	242	3	NA	NA	NA	NA	NA	NA	NA	NA	NA	NA	NA	NA	NA	NA
pomegranate_c53139	No hit	NA	372	207	164	370	NA	NA	NA	NA	NA	NA	NA	NA	NA	NA	NA	NA	NA	NA
pomegranate_c53286	No hit	NA	372	195	176	370	NA	NA	NA	NA	NA	NA	NA	NA	NA	NA	NA	NA	NA	NA
pomegranate_c59354	No hit	NA	372	198	200	3	NA	NA	NA	NA	NA	NA	NA	NA	NA	NA	NA	NA	NA	NA
pomegranate_c65043	No hit	NA	372	270	33	302	NA	NA	NA	NA	NA	NA	NA	NA	NA	NA	NA	NA	NA	NA
pomegranate_rep_c28311	No hit	NA	372	192	193	2	NA	NA	NA	NA	NA	NA	NA	NA	NA	NA	NA	NA	NA	NA
pomegranate_rep_c48960	No hit	NA	372	312	343	32	NA	NA	NA	NA	NA	NA	NA	NA	NA	NA	NA	NA	NA	NA
pomegranate_rep_c51123	No hit	NA	372	174	318	145	NA	NA	NA	NA	NA	NA	NA	NA	NA	NA	NA	NA	NA	NA
pomegranate_rep_c53187	No hit	NA	372	213	289	77	NA	NA	NA	NA	NA	NA	NA	NA	NA	NA	NA	NA	NA	NA
pomegranate_c47868	cc-nbs-lrr resistance protein	4.7363e-27	373	261	113	373	NA	NA	NA	NA	NA	NA	NA	NA	NA	NA	NA	NA	NA	NA
pomegranate_c41229	major facilitator protein	2.11619e-43	373	258	259	2	11	C;GO:0016021;integral to membrane;P;GO:0055085;transmembrane transport;F;GO:0005351;sugar:hydrogen symporter activity	GO:0055085	transmembrane transport	GO:0005351	sugar:hydrogen symporter activity	GO:0016021	integral to membrane	GO:0009987	cellular process	GO:0005215	transporter activity	GO:0016020	membrane
pomegranate_c47785	protein	4.91268e-16	373	267	11	277	4	C;GO:0005886;plasma membrane;P;GO:0006914;autophagy	GO:0006914	autophagy	NA	NA	GO:0005886	plasma membrane	GO:0009987	cellular process	NA	NA	GO:0016020	membrane
pomegranate_rep_c35603	protein vac14 homolog	3.98172e-50	373	165	208	372	2	C;GO:0005829;cytosol	NA	NA	NA	NA	GO:0005829	cytosol	NA	NA	NA	NA	GO:0005737	cytoplasm
pomegranate_c51581	resistance gene analogue protein	1.05759e-18	373	168	168	1	NA	NA	NA	NA	NA	NA	NA	NA	NA	NA	NA	NA	NA	NA
pomegranate_c59102	sister chromatid cohesion protein dcc1-like	1.31431e-21	373	258	369	112	NA	NA	NA	NA	NA	NA	NA	NA	NA	NA	NA	NA	NA	NA
pomegranate_rep_c54100	vacuolar proton-inorganic pyrophosphatase	5.06002e-39	373	309	310	2	10	C;GO:0016023;cytoplasmic membrane-bounded vesicle;P;GO:0015992;proton transport;F;GO:0030955;potassium ion binding	GO:0015992	proton transport	GO:0030955	potassium ion binding	GO:0016023	cytoplasmic membrane-bounded vesicle	GO:0008150	biological_process	GO:0005488	binding	GO:0005737	cytoplasm
pomegranate_c49772	wd-40 repeat protein	2.78959e-11	373	186	187	2	6	C;GO:0080008;CUL4-RING ubiquitin ligase complex;P;GO:0042967;acyl-carrier-protein biosynthetic process;F;GO:0004402;histone acetyltransferase activity	GO:0042967	acyl-carrier-protein biosynthetic process	GO:0004402	histone acetyltransferase activity	GO:0080008	CUL4-RING ubiquitin ligase complex	GO:0009058	biosynthetic process	GO:0016740	transferase activity	GO:0005623	cell
pomegranate_c48396	No hit	NA	373	246	113	358	NA	NA	NA	NA	NA	NA	NA	NA	NA	NA	NA	NA	NA	NA
pomegranate_c48779	No hit	NA	373	270	104	373	NA	NA	NA	NA	NA	NA	NA	NA	NA	NA	NA	NA	NA	NA
pomegranate_c63664	No hit	NA	373	168	6	173	NA	NA	NA	NA	NA	NA	NA	NA	NA	NA	NA	NA	NA	NA
pomegranate_c65056	No hit	NA	373	336	37	372	NA	NA	NA	NA	NA	NA	NA	NA	NA	NA	NA	NA	NA	NA
pomegranate_rep_c60898	No hit	NA	373	153	251	99	NA	NA	NA	NA	NA	NA	NA	NA	NA	NA	NA	NA	NA	NA
pomegranate_rep_c61270	No hit	NA	373	288	318	31	NA	NA	NA	NA	NA	NA	NA	NA	NA	NA	NA	NA	NA	NA
pomegranate_rep_c47333	arabinogalactan peptide 16-like	9.58769e-12	374	189	303	115	4	C;GO:0031225;anchored to membrane;P;GO:0009612;response to mechanical stimulus	GO:0009612	response to mechanical stimulus	NA	NA	GO:0031225	anchored to membrane	GO:0009628	response to abiotic stimulus	NA	NA	GO:0016020	membrane
pomegranate_rep_c32683	cytochrome b5	7.56162e-25	374	240	5	244	13	C;GO:0016023;cytoplasmic membrane-bounded vesicle;P;GO:0055085;transmembrane transport;F;GO:0046872;metal ion binding	GO:0055085	transmembrane transport	GO:0046872	metal ion binding	GO:0016023	cytoplasmic membrane-bounded vesicle	GO:0009987	cellular process	GO:0005488	binding	GO:0005737	cytoplasm
pomegranate_c55811	cytochrome p450	3.87275e-16	374	258	341	84	3	F;GO:0016705;oxidoreductase activity, acting on paired donors, with incorporation or reduction of molecular oxygen	NA	NA	GO:0016705	oxidoreductase activity, acting on paired donors, with incorporation or reduction of molecular oxygen	NA	NA	NA	NA	GO:0003824	catalytic activity	NA	NA
pomegranate_rep_c68170	high mobility group family	6.20016e-19	374	312	63	374	2	C;GO:0005634;nucleus;F;GO:0003677;DNA binding	NA	NA	GO:0003677	DNA binding	GO:0005634	nucleus	NA	NA	GO:0005488	binding	GO:0005623	cell
pomegranate_rep_c66743	low-molecular-weight cysteine-rich protein lcr69	8.80852e-08	374	198	302	105	2	P;GO:0051704;multi-organism process	GO:0051704	multi-organism process	NA	NA	NA	NA	GO:0008150	biological_process	NA	NA	NA	NA
pomegranate_rep_c57006	major latex	8.35439e-07	374	297	313	17	NA	NA	NA	NA	NA	NA	NA	NA	NA	NA	NA	NA	NA	NA
pomegranate_rep_c20333	partner of y14 and mago-like	1.59151e-09	374	243	304	62	1	C;GO:0031981;nuclear lumen	NA	NA	NA	NA	GO:0031981	nuclear lumen	NA	NA	NA	NA	GO:0005634	nucleus
pomegranate_rep_c51175	pentatricopeptide repeat-containing protein	4.13959e-31	374	333	333	1	3	C;GO:0016020;membrane	NA	NA	NA	NA	GO:0016020	membrane	NA	NA	NA	NA	GO:0005575	cellular_component
pomegranate_c47008	proline racemase	3.52935e-59	374	291	291	1	4	P;GO:0006560;proline metabolic process;F;GO:0047580;4-hydroxyproline epimerase activity	GO:0006560	proline metabolic process	GO:0047580	4-hydroxyproline epimerase activity	NA	NA	GO:0009987	cellular process	GO:0003824	catalytic activity	NA	NA
pomegranate_rep_c64540	protein dehydration-induced 19 homolog 3-like isoform 1	3.40214e-17	374	270	271	2	NA	NA	NA	NA	NA	NA	NA	NA	NA	NA	NA	NA	NA	NA
pomegranate_rep_c40146	ribose-5-phosphate isomerase	2.75743e-51	374	294	48	341	34	C;GO:0009941;chloroplast envelope;P;GO:0050832;defense response to fungus;F;GO:0004751;ribose-5-phosphate isomerase activity	GO:0050832	defense response to fungus	GO:0004751	ribose-5-phosphate isomerase activity	GO:0009941	chloroplast envelope	GO:0009607	response to biotic stimulus	GO:0003824	catalytic activity	GO:0009536	plastid
pomegranate_rep_c51184	translationally controlled tumor protein	7.39014e-15	374	249	97	345	11	C;GO:0043231;intracellular membrane-bounded organelle;P;GO:0051704;multi-organism process	GO:0051704	multi-organism process	NA	NA	GO:0043231	intracellular membrane-bounded organelle	GO:0008150	biological_process	NA	NA	GO:0005623	cell
pomegranate_rep_c53517	uncharacterized endoplasmic reticulum membrane	1.02751e-39	374	303	304	2	2	C;GO:0016020;membrane	NA	NA	NA	NA	GO:0016020	membrane	NA	NA	NA	NA	GO:0005575	cellular_component
pomegranate_c63591	uncharacterized protein	1.19794e-16	374	216	295	80	2	C;GO:0005739;mitochondrion	NA	NA	NA	NA	GO:0005739	mitochondrion	NA	NA	NA	NA	GO:0005737	cytoplasm
pomegranate_rep_c56757	uncharacterized protein	7.39318e-12	374	237	138	374	1	C;GO:0005829;cytosol	NA	NA	NA	NA	GO:0005829	cytosol	NA	NA	NA	NA	GO:0005737	cytoplasm
pomegranate_rep_c58868	uncharacterized protein	9.89872e-17	374	351	351	1	NA	NA	NA	NA	NA	NA	NA	NA	NA	NA	NA	NA	NA	NA
pomegranate_c55682	No hit	NA	374	168	169	2	NA	NA	NA	NA	NA	NA	NA	NA	NA	NA	NA	NA	NA	NA
pomegranate_c63543	No hit	NA	374	261	112	372	NA	NA	NA	NA	NA	NA	NA	NA	NA	NA	NA	NA	NA	NA
pomegranate_c64746	No hit	NA	374	303	34	336	NA	NA	NA	NA	NA	NA	NA	NA	NA	NA	NA	NA	NA	NA
pomegranate_rep_c37663	No hit	NA	374	186	135	320	NA	NA	NA	NA	NA	NA	NA	NA	NA	NA	NA	NA	NA	NA
pomegranate_rep_c48072	No hit	NA	374	159	159	1	NA	NA	NA	NA	NA	NA	NA	NA	NA	NA	NA	NA	NA	NA
pomegranate_rep_c51121	No hit	NA	374	213	213	1	NA	NA	NA	NA	NA	NA	NA	NA	NA	NA	NA	NA	NA	NA
pomegranate_rep_c53104	No hit	NA	374	300	302	3	NA	NA	NA	NA	NA	NA	NA	NA	NA	NA	NA	NA	NA	NA
pomegranate_rep_c55962	No hit	NA	374	165	314	150	NA	NA	NA	NA	NA	NA	NA	NA	NA	NA	NA	NA	NA	NA
pomegranate_rep_c56749	No hit	NA	374	276	277	2	NA	NA	NA	NA	NA	NA	NA	NA	NA	NA	NA	NA	NA	NA
pomegranate_rep_c57023	No hit	NA	374	258	116	373	NA	NA	NA	NA	NA	NA	NA	NA	NA	NA	NA	NA	NA	NA
pomegranate_rep_c60235	No hit	NA	374	153	338	186	NA	NA	NA	NA	NA	NA	NA	NA	NA	NA	NA	NA	NA	NA
pomegranate_rep_c65811	No hit	NA	374	357	359	3	NA	NA	NA	NA	NA	NA	NA	NA	NA	NA	NA	NA	NA	NA
pomegranate_c55209	alcohol dehydrogenase-like 1	2.86205e-24	375	237	308	72	11	C;GO:0005829;cytosol;P;GO:0055114;oxidation-reduction process;F;GO:0016491;oxidoreductase activity	GO:0055114	oxidation-reduction process	GO:0016491	oxidoreductase activity	GO:0005829	cytosol	GO:0008152	metabolic process	GO:0003824	catalytic activity	GO:0005737	cytoplasm
pomegranate_c62403	an1-type zinc finger protein 1-like	4.18338e-35	375	171	231	61	NA	NA	NA	NA	NA	NA	NA	NA	NA	NA	NA	NA	NA	NA
pomegranate_rep_c59530	beta chain	1.44587e-31	375	177	56	232	3	C;GO:0043229;intracellular organelle;P;GO:0009987;cellular process	GO:0009987	cellular process	NA	NA	GO:0043229	intracellular organelle	GO:0008150	biological_process	NA	NA	GO:0005623	cell
pomegranate_c66206	dead-box atp-dependent rna helicase chloroplastic-like	1.06004e-10	375	165	55	219	4	C;GO:0009536;plastid;F;GO:0008026;ATP-dependent helicase activity	NA	NA	GO:0008026	ATP-dependent helicase activity	GO:0009536	plastid	NA	NA	GO:0016787	hydrolase activity	GO:0005737	cytoplasm
pomegranate_c56404	early nodulin-like protein	1.24929e-19	375	321	54	374	NA	NA	NA	NA	NA	NA	NA	NA	NA	NA	NA	NA	NA	NA
pomegranate_c57389	f-box protein	9.61963e-30	375	216	16	231	2	C;GO:0005634;nucleus;F;GO:0005515;protein binding	NA	NA	GO:0005515	protein binding	GO:0005634	nucleus	NA	NA	GO:0005488	binding	GO:0005623	cell
pomegranate_rep_c42992	glyoxylate reductase 1	5.41902e-23	375	210	210	1	7	C;GO:0005829;cytosol;P;GO:0071704;organic substance metabolic process;F;GO:0003858;3-hydroxybutyrate dehydrogenase activity	GO:0071704	organic substance metabolic process	GO:0003858	3-hydroxybutyrate dehydrogenase activity	GO:0005829	cytosol	GO:0008152	metabolic process	GO:0003824	catalytic activity	GO:0005737	cytoplasm
pomegranate_rep_c46937	magnesium chelatase h subunit	2.42123e-39	375	255	280	26	8	C;GO:0010007;magnesium chelatase complex;P;GO:0019684;photosynthesis, light reaction;F;GO:0051116;cobaltochelatase activity	GO:0019684	photosynthesis, light reaction	GO:0051116	cobaltochelatase activity	GO:0010007	magnesium chelatase complex	GO:0015979	photosynthesis	GO:0003824	catalytic activity	GO:0009536	plastid
pomegranate_rep_c36673	pip-type aquaporin	2.31453e-21	375	321	54	374	2	C;GO:0016020;membrane;P;GO:0006810;transport	GO:0006810	transport	NA	NA	GO:0016020	membrane	GO:0008150	biological_process	NA	NA	GO:0005575	cellular_component
pomegranate_c49962	PREDICTED: hypothetical protein LOC100168852 [Acyrthosiphon pisum]	1.9017e-35	375	183	44	226	NA	NA	NA	NA	NA	NA	NA	NA	NA	NA	NA	NA	NA	NA
pomegranate_c58221	protein	5.2586e-25	375	174	174	1	5	C;GO:0005886;plasma membrane;P;GO:0006944;cellular membrane fusion;F;GO:0005524;ATP binding	GO:0006944	cellular membrane fusion	GO:0005524	ATP binding	GO:0005886	plasma membrane	GO:0016043	cellular component organization	GO:0005488	binding	GO:0016020	membrane
pomegranate_c48391	rrna intron-encoded homing endonuclease	9.87579e-25	375	150	341	192	1	F;GO:0004519;endonuclease activity	NA	NA	GO:0004519	endonuclease activity	NA	NA	NA	NA	GO:0016787	hydrolase activity	NA	NA
pomegranate_c46943	sam-dependent methyltransferase	3.06998e-26	375	291	83	373	2	P;GO:0032259;methylation;F;GO:0008168;methyltransferase activity	GO:0032259	methylation	GO:0008168	methyltransferase activity	NA	NA	GO:0008152	metabolic process	GO:0016740	transferase activity	NA	NA
pomegranate_c62363	ubiquitin system component cue protein	5.58564e-20	375	204	15	218	3	C;GO:0005634;nucleus;F;GO:0003676;nucleic acid binding	NA	NA	GO:0003676	nucleic acid binding	GO:0005634	nucleus	NA	NA	GO:0005488	binding	GO:0005623	cell
pomegranate_c49476	No hit	NA	375	204	277	74	NA	NA	NA	NA	NA	NA	NA	NA	NA	NA	NA	NA	NA	NA
pomegranate_c49815	No hit	NA	375	186	188	3	NA	NA	NA	NA	NA	NA	NA	NA	NA	NA	NA	NA	NA	NA
pomegranate_c51999	No hit	NA	375	180	348	169	NA	NA	NA	NA	NA	NA	NA	NA	NA	NA	NA	NA	NA	NA
pomegranate_c55143	No hit	NA	375	213	161	373	NA	NA	NA	NA	NA	NA	NA	NA	NA	NA	NA	NA	NA	NA
pomegranate_c62473	No hit	NA	375	195	19	213	NA	NA	NA	NA	NA	NA	NA	NA	NA	NA	NA	NA	NA	NA
pomegranate_rep_c48286	No hit	NA	375	159	352	194	NA	NA	NA	NA	NA	NA	NA	NA	NA	NA	NA	NA	NA	NA
pomegranate_rep_c52700	No hit	NA	375	279	329	51	NA	NA	NA	NA	NA	NA	NA	NA	NA	NA	NA	NA	NA	NA
pomegranate_rep_c54913	No hit	NA	375	216	217	2	NA	NA	NA	NA	NA	NA	NA	NA	NA	NA	NA	NA	NA	NA
pomegranate_rep_c58489	No hit	NA	375	216	114	329	NA	NA	NA	NA	NA	NA	NA	NA	NA	NA	NA	NA	NA	NA
pomegranate_rep_c53578	hypothetical protein VITISV_012740 [Vitis vinifera]	5.06373e-13	376	261	6	266	NA	NA	NA	NA	NA	NA	NA	NA	NA	NA	NA	NA	NA	NA
pomegranate_c53952	lactoylglutathione lyase family protein	1.13256e-12	376	159	116	274	1	P;GO:0009628;response to abiotic stimulus	GO:0009628	response to abiotic stimulus	NA	NA	NA	NA	GO:0008150	biological_process	NA	NA	NA	NA
pomegranate_rep_c47574	nsp-interacting kinase 2	5.75348e-33	376	300	76	375	8	C;GO:0016021;integral to membrane;P;GO:0055114;oxidation-reduction process;F;GO:0032440;2-alkenal reductase [NAD(P)] activity	GO:0055114	oxidation-reduction process	GO:0032440	2-alkenal reductase [NAD(P)] activity	GO:0016021	integral to membrane	GO:0008152	metabolic process	GO:0003824	catalytic activity	GO:0016020	membrane
pomegranate_c46304	transferase-like protein	6.37166e-30	376	204	250	47	18	C;GO:0009506;plasmodesma;P;GO:0071732;cellular response to nitric oxide;F;GO:0046523;S-methyl-5-thioribose-1-phosphate isomerase activity	GO:0071732	cellular response to nitric oxide	GO:0046523	S-methyl-5-thioribose-1-phosphate isomerase activity	GO:0009506	plasmodesma	GO:0009987	cellular process	GO:0003824	catalytic activity	GO:0005575	cellular_component
pomegranate_c65586	uncharacterized protein loc100803853	3.73796e-24	376	297	352	56	NA	NA	NA	NA	NA	NA	NA	NA	NA	NA	NA	NA	NA	NA
pomegranate_c28399	No hit	NA	376	156	217	372	NA	NA	NA	NA	NA	NA	NA	NA	NA	NA	NA	NA	NA	NA
pomegranate_c38821	No hit	NA	376	156	178	23	NA	NA	NA	NA	NA	NA	NA	NA	NA	NA	NA	NA	NA	NA
pomegranate_c60908	No hit	NA	376	198	199	2	NA	NA	NA	NA	NA	NA	NA	NA	NA	NA	NA	NA	NA	NA
pomegranate_c61353	No hit	NA	376	192	331	140	NA	NA	NA	NA	NA	NA	NA	NA	NA	NA	NA	NA	NA	NA
pomegranate_rep_c53126	No hit	NA	376	234	235	2	NA	NA	NA	NA	NA	NA	NA	NA	NA	NA	NA	NA	NA	NA
pomegranate_rep_c53232	No hit	NA	376	186	369	184	NA	NA	NA	NA	NA	NA	NA	NA	NA	NA	NA	NA	NA	NA
pomegranate_rep_c49880	40s ribosomal protein s30	7.79412e-22	377	153	155	3	7	C;GO:0022627;cytosolic small ribosomal subunit;P;GO:0042254;ribosome biogenesis;F;GO:0003735;structural constituent of ribosome	GO:0042254	ribosome biogenesis	GO:0003735	structural constituent of ribosome	GO:0022627	cytosolic small ribosomal subunit	GO:0009987	cellular process	GO:0005198	structural molecule activity	GO:0005840	ribosome
pomegranate_rep_c48913	chaperone protein	2.33862e-28	377	186	192	377	8	C;GO:0005737;cytoplasm;P;GO:0050789;regulation of biological process;F;GO:0051082;unfolded protein binding	GO:0050789	regulation of biological process	GO:0051082	unfolded protein binding	GO:0005737	cytoplasm	GO:0008150	biological_process	GO:0005515	protein binding	GO:0005623	cell
pomegranate_rep_c43133	ferredoxin-nadp reductase	5.20381e-34	377	204	173	376	9	C;GO:0042651;thylakoid membrane;P;GO:0022900;electron transport chain;F;GO:0050661;NADP binding	GO:0022900	electron transport chain	GO:0050661	NADP binding	GO:0042651	thylakoid membrane	GO:0009987	cellular process	GO:0005488	binding	GO:0016020	membrane
pomegranate_rep_c49245	hexokinase 1	5.54691e-44	377	189	244	56	25	C;GO:0016021;integral to membrane;P;GO:0051156;glucose 6-phosphate metabolic process;F;GO:0008865;fructokinase activity	GO:0051156	glucose 6-phosphate metabolic process	GO:0008865	fructokinase activity	GO:0016021	integral to membrane	GO:0009987	cellular process	GO:0016740	transferase activity	GO:0016020	membrane
pomegranate_c48169	major latex	6.04034e-21	377	327	50	376	8	C;GO:0005829;cytosol;P;GO:0080184;response to phenylpropanoid;F;GO:0005507;copper ion binding	GO:0080184	response to phenylpropanoid	GO:0005507	copper ion binding	GO:0005829	cytosol	GO:0008150	biological_process	GO:0005488	binding	GO:0005737	cytoplasm
pomegranate_rep_c41055	metallothionein-like protein	4.43604e-09	377	285	287	3	1	F;GO:0046872;metal ion binding	NA	NA	GO:0046872	metal ion binding	NA	NA	NA	NA	GO:0005488	binding	NA	NA
pomegranate_rep_c49429	ribulose bisphosphate carboxylase small chain chloroplast expressed	2.18632e-32	377	174	330	157	8	C;GO:0009573;chloroplast ribulose bisphosphate carboxylase complex;P;GO:0055114;oxidation-reduction process;F;GO:0016984;ribulose-bisphosphate carboxylase activity	GO:0055114	oxidation-reduction process	GO:0016984	ribulose-bisphosphate carboxylase activity	GO:0009573	chloroplast ribulose bisphosphate carboxylase complex	GO:0008152	metabolic process	GO:0003824	catalytic activity	GO:0009536	plastid
pomegranate_c49190	rrna intron-encoded homing endonuclease	7.81221e-14	377	162	216	377	NA	NA	NA	NA	NA	NA	NA	NA	NA	NA	NA	NA	NA	NA
pomegranate_c30372	taurine abc permease protein	4.84807e-48	377	333	333	1	5	C;GO:0016021;integral to membrane;P;GO:0015734;taurine transport;F;GO:0015411;taurine-transporting ATPase activity	GO:0015734	taurine transport	GO:0015411	taurine-transporting ATPase activity	GO:0016021	integral to membrane	GO:0008150	biological_process	GO:0016787	hydrolase activity	GO:0016020	membrane
pomegranate_c51514	No hit	NA	377	222	282	61	NA	NA	NA	NA	NA	NA	NA	NA	NA	NA	NA	NA	NA	NA
pomegranate_c52613	No hit	NA	377	312	64	375	NA	NA	NA	NA	NA	NA	NA	NA	NA	NA	NA	NA	NA	NA
pomegranate_c55580	No hit	NA	377	243	273	31	NA	NA	NA	NA	NA	NA	NA	NA	NA	NA	NA	NA	NA	NA
pomegranate_c58399	No hit	NA	377	270	91	360	NA	NA	NA	NA	NA	NA	NA	NA	NA	NA	NA	NA	NA	NA
pomegranate_c59453	No hit	NA	377	183	25	207	NA	NA	NA	NA	NA	NA	NA	NA	NA	NA	NA	NA	NA	NA
pomegranate_rep_c37338	No hit	NA	377	255	121	375	NA	NA	NA	NA	NA	NA	NA	NA	NA	NA	NA	NA	NA	NA
pomegranate_rep_c48570	No hit	NA	377	162	351	190	NA	NA	NA	NA	NA	NA	NA	NA	NA	NA	NA	NA	NA	NA
pomegranate_rep_c52073	No hit	NA	377	198	106	303	NA	NA	NA	NA	NA	NA	NA	NA	NA	NA	NA	NA	NA	NA
pomegranate_rep_c54499	No hit	NA	377	324	54	377	NA	NA	NA	NA	NA	NA	NA	NA	NA	NA	NA	NA	NA	NA
pomegranate_c36913	anion transporter 4	3.5954e-43	378	324	326	3	11	C;GO:0016021;integral to membrane;P;GO:0055085;transmembrane transport;F;GO:0008514;organic anion transmembrane transporter activity	GO:0055085	transmembrane transport	GO:0008514	organic anion transmembrane transporter activity	GO:0016021	integral to membrane	GO:0009987	cellular process	GO:0005215	transporter activity	GO:0016020	membrane
pomegranate_c48445	callose synthase 7-like	4.24844e-37	378	345	346	2	10	C;GO:0000148;1,3-beta-D-glucan synthase complex;P;GO:0080165;callose deposition in phloem sieve plate;F;GO:0003843;1,3-beta-D-glucan synthase activity	GO:0080165	callose deposition in phloem sieve plate	GO:0003843	1,3-beta-D-glucan synthase activity	GO:0000148	1,3-beta-D-glucan synthase complex	GO:0008150	biological_process	GO:0016740	transferase activity	GO:0016020	membrane
pomegranate_rep_c47579	coronitine insensitive 1	2.59463e-17	378	207	47	253	20	C;GO:0019005;SCF ubiquitin ligase complex;P;GO:0050832;defense response to fungus;F;GO:0005515;protein binding	GO:0050832	defense response to fungus	GO:0005515	protein binding	GO:0019005	SCF ubiquitin ligase complex	GO:0009607	response to biotic stimulus	GO:0005488	binding	GO:0005623	cell
pomegranate_rep_c58014	fasciclin-like arabinogalactan protein	2.11411e-19	378	159	220	378	3	C;GO:0031225;anchored to membrane;P;GO:0009834;secondary cell wall biogenesis	GO:0009834	secondary cell wall biogenesis	NA	NA	GO:0031225	anchored to membrane	GO:0009987	cellular process	NA	NA	GO:0016020	membrane
pomegranate_rep_c48289	glutamyl-trna amidotransferase subunit a	3.66744e-21	378	180	318	139	2	F;GO:0016884;carbon-nitrogen ligase activity, with glutamine as amido-N-donor	NA	NA	GO:0016884	carbon-nitrogen ligase activity, with glutamine as amido-N-donor	NA	NA	NA	NA	GO:0003824	catalytic activity	NA	NA
pomegranate_rep_c49770	ketoacyl-acp reductase	4.37763e-41	378	327	52	378	9	C;GO:0009941;chloroplast envelope;P;GO:0055114;oxidation-reduction process;F;GO:0051287;NAD binding	GO:0055114	oxidation-reduction process	GO:0051287	NAD binding	GO:0009941	chloroplast envelope	GO:0008152	metabolic process	GO:0005488	binding	GO:0009536	plastid
pomegranate_c65146	microtubule binding protein	3.63794e-36	378	264	266	3	11	C;GO:0009574;preprophase band;P;GO:0016572;histone phosphorylation;F;GO:0005524;ATP binding	GO:0016572	histone phosphorylation	GO:0005524	ATP binding	GO:0009574	preprophase band	GO:0019538	protein metabolic process	GO:0005488	binding	GO:0005856	cytoskeleton
pomegranate_rep_c62008	protein maternal effect embryo arrest 59	2.68502e-14	378	348	30	377	1	P;GO:0009793;embryo development ending in seed dormancy	GO:0009793	embryo development ending in seed dormancy	NA	NA	NA	NA	GO:0009791	post-embryonic development	NA	NA	NA	NA
pomegranate_rep_c44712	tho complex subunit 3-like	1.15125e-57	378	366	367	2	4	C;GO:0080008;CUL4-RING ubiquitin ligase complex;P;GO:0010267;production of ta-siRNAs involved in RNA interference;F;GO:0000166;nucleotide binding	GO:0010267	production of ta-siRNAs involved in RNA interference	GO:0000166	nucleotide binding	GO:0080008	CUL4-RING ubiquitin ligase complex	GO:0040029	regulation of gene expression, epigenetic	GO:0005488	binding	GO:0005623	cell
pomegranate_rep_c53579	tlc domain-containing protein	1.24547e-08	378	270	377	108	1	C;GO:0016020;membrane	NA	NA	NA	NA	GO:0016020	membrane	NA	NA	NA	NA	GO:0005575	cellular_component
pomegranate_rep_c36708	vacuolar-processing enzyme	7.29507e-20	378	273	104	376	3	C;GO:0044444;cytoplasmic part;F;GO:0008233;peptidase activity	NA	NA	GO:0008233	peptidase activity	GO:0044444	cytoplasmic part	NA	NA	GO:0016787	hydrolase activity	GO:0005737	cytoplasm
pomegranate_c32513	No hit	NA	378	273	302	30	NA	NA	NA	NA	NA	NA	NA	NA	NA	NA	NA	NA	NA	NA
pomegranate_c56809	No hit	NA	378	213	296	84	NA	NA	NA	NA	NA	NA	NA	NA	NA	NA	NA	NA	NA	NA
pomegranate_c64672	60s ribosomal protein l23a	7.23504e-34	379	150	228	377	1	C;GO:0030529;ribonucleoprotein complex	NA	NA	NA	NA	GO:0030529	ribonucleoprotein complex	NA	NA	NA	NA	GO:0005623	cell
pomegranate_c47261	aluminum activated citrate transporter	4.41843e-09	379	291	88	378	4	C;GO:0016020;membrane;P;GO:0006855;drug transmembrane transport;F;GO:0015297;antiporter activity	GO:0006855	drug transmembrane transport	GO:0015297	antiporter activity	GO:0016020	membrane	GO:0009987	cellular process	GO:0005215	transporter activity	GO:0005575	cellular_component
pomegranate_rep_c54608	early nodulin 93 protein	2.41886e-15	379	222	223	2	NA	NA	NA	NA	NA	NA	NA	NA	NA	NA	NA	NA	NA	NA
pomegranate_rep_c41261	farnesyl diphosphate synthase	1.07825e-39	379	303	62	364	8	C;GO:0005737;cytoplasm;P;GO:0045337;farnesyl diphosphate biosynthetic process;F;GO:0046872;metal ion binding	GO:0045337	farnesyl diphosphate biosynthetic process	GO:0046872	metal ion binding	GO:0005737	cytoplasm	GO:0009987	cellular process	GO:0005488	binding	GO:0005623	cell
pomegranate_c65085	ferredoxin--nadp reductase	1.93682e-16	379	204	307	104	9	C;GO:0042651;thylakoid membrane;P;GO:0022900;electron transport chain;F;GO:0050661;NADP binding	GO:0022900	electron transport chain	GO:0050661	NADP binding	GO:0042651	thylakoid membrane	GO:0009987	cellular process	GO:0005488	binding	GO:0016020	membrane
pomegranate_rep_c48055	haus augmin-like complex subunit	9.20166e-28	379	207	91	297	4	C;GO:0009524;phragmoplast;P;GO:0080175;phragmoplast microtubule organization	GO:0080175	phragmoplast microtubule organization	NA	NA	GO:0009524	phragmoplast	GO:0016043	cellular component organization	NA	NA	GO:0005737	cytoplasm
pomegranate_rep_c46677	mapk phosphatase 2	2.60065e-09	379	204	174	377	16	C;GO:0009507;chloroplast;P;GO:0071472;cellular response to salt stress;F;GO:0033549;MAP kinase phosphatase activity	GO:0071472	cellular response to salt stress	GO:0033549	MAP kinase phosphatase activity	GO:0009507	chloroplast	GO:0009987	cellular process	GO:0016787	hydrolase activity	GO:0009536	plastid
pomegranate_rep_c59049	nadh dehydrogenase	6.36542e-16	379	375	376	2	8	C;GO:0009507;chloroplast;P;GO:0015992;proton transport;F;GO:0008137;NADH dehydrogenase (ubiquinone) activity	GO:0015992	proton transport	GO:0008137	NADH dehydrogenase (ubiquinone) activity	GO:0009507	chloroplast	GO:0008150	biological_process	GO:0003824	catalytic activity	GO:0009536	plastid
pomegranate_c50126	o-fucosyltransferase-like protein	1.28472e-24	379	198	229	32	NA	NA	NA	NA	NA	NA	NA	NA	NA	NA	NA	NA	NA	NA
pomegranate_rep_c39681	protein strubbelig-receptor family 3-like	7.04948e-23	379	153	67	219	10	C;GO:0016023;cytoplasmic membrane-bounded vesicle;P;GO:0009069;serine family amino acid metabolic process;F;GO:0005524;ATP binding	GO:0009069	serine family amino acid metabolic process	GO:0005524	ATP binding	GO:0016023	cytoplasmic membrane-bounded vesicle	GO:0009987	cellular process	GO:0005488	binding	GO:0005737	cytoplasm
pomegranate_rep_c45920	rna-binding protein	1.73347e-13	379	216	216	1	5	C;GO:0009536;plastid;P;GO:0006397;mRNA processing;F;GO:0003676;nucleic acid binding	GO:0006397	mRNA processing	GO:0003676	nucleic acid binding	GO:0009536	plastid	GO:0009987	cellular process	GO:0005488	binding	GO:0005737	cytoplasm
pomegranate_rep_c53382	sentrin sumo-specific	1.84388e-11	379	183	183	1	NA	NA	NA	NA	NA	NA	NA	NA	NA	NA	NA	NA	NA	NA
pomegranate_rep_c59198	set domain protein	2.46792e-10	379	213	72	284	10	C;GO:0031519;PcG protein complex;P;GO:0048608;reproductive structure development;F;GO:0008168;methyltransferase activity	GO:0048608	reproductive structure development	GO:0008168	methyltransferase activity	GO:0031519	PcG protein complex	GO:0008150	biological_process	GO:0016740	transferase activity	GO:0005634	nucleus
pomegranate_rep_c46676	small rna degrading nuclease 3-like	8.33281e-08	379	168	84	251	3	C;GO:0005622;intracellular;F;GO:0004527;exonuclease activity	NA	NA	GO:0004527	exonuclease activity	GO:0005622	intracellular	NA	NA	GO:0016787	hydrolase activity	GO:0005623	cell
pomegranate_c63239	uncharacterized protein	1.42268e-24	379	174	183	356	9	C;GO:0016023;cytoplasmic membrane-bounded vesicle;P;GO:0010050;vegetative phase change;F;GO:0016757;transferase activity, transferring glycosyl groups	GO:0010050	vegetative phase change	GO:0016757	transferase activity, transferring glycosyl groups	GO:0016023	cytoplasmic membrane-bounded vesicle	GO:0009791	post-embryonic development	GO:0016740	transferase activity	GO:0005737	cytoplasm
pomegranate_c44508	No hit	NA	379	177	111	287	NA	NA	NA	NA	NA	NA	NA	NA	NA	NA	NA	NA	NA	NA
pomegranate_c52870	No hit	NA	379	150	150	1	NA	NA	NA	NA	NA	NA	NA	NA	NA	NA	NA	NA	NA	NA
pomegranate_c53637	No hit	NA	379	174	284	111	NA	NA	NA	NA	NA	NA	NA	NA	NA	NA	NA	NA	NA	NA
pomegranate_c64790	No hit	NA	379	159	160	2	NA	NA	NA	NA	NA	NA	NA	NA	NA	NA	NA	NA	NA	NA
pomegranate_rep_c47660	No hit	NA	379	189	29	217	NA	NA	NA	NA	NA	NA	NA	NA	NA	NA	NA	NA	NA	NA
pomegranate_rep_c49265	No hit	NA	379	162	120	281	NA	NA	NA	NA	NA	NA	NA	NA	NA	NA	NA	NA	NA	NA
pomegranate_rep_c53897	No hit	NA	379	165	165	329	NA	NA	NA	NA	NA	NA	NA	NA	NA	NA	NA	NA	NA	NA
pomegranate_rep_c58155	No hit	NA	379	363	17	379	NA	NA	NA	NA	NA	NA	NA	NA	NA	NA	NA	NA	NA	NA
pomegranate_rep_c60886	No hit	NA	379	231	124	354	NA	NA	NA	NA	NA	NA	NA	NA	NA	NA	NA	NA	NA	NA
pomegranate_rep_c61099	No hit	NA	379	339	41	379	NA	NA	NA	NA	NA	NA	NA	NA	NA	NA	NA	NA	NA	NA
pomegranate_rep_c63936	No hit	NA	379	297	299	3	NA	NA	NA	NA	NA	NA	NA	NA	NA	NA	NA	NA	NA	NA
pomegranate_c50759	atp synthase subunit 6	1.83921e-39	380	360	20	379	7	C;GO:0045263;proton-transporting ATP synthase complex, coupling factor F(o);P;GO:0042777;plasma membrane ATP synthesis coupled proton transport;F;GO:0046933;hydrogen ion transporting ATP synthase activity, rotational mechanism	GO:0042777	plasma membrane ATP synthesis coupled proton transport	GO:0046933	hydrogen ion transporting ATP synthase activity, rotational mechanism	GO:0045263	proton-transporting ATP synthase complex, coupling factor F(o)	GO:0009987	cellular process	GO:0005215	transporter activity	GO:0016020	membrane
pomegranate_rep_c65920	cyclic nucleotide gated channel	6.36542e-16	380	222	6	227	10	C;GO:0008076;voltage-gated potassium channel complex;P;GO:0055085;transmembrane transport;F;GO:0030551;cyclic nucleotide binding	GO:0055085	transmembrane transport	GO:0030551	cyclic nucleotide binding	GO:0008076	voltage-gated potassium channel complex	GO:0009987	cellular process	GO:0005488	binding	GO:0016020	membrane
pomegranate_rep_c50849	denn (aex-3) domain-containing protein	3.39169e-14	380	198	325	128	1	C;GO:0005634;nucleus	NA	NA	NA	NA	GO:0005634	nucleus	NA	NA	NA	NA	GO:0005623	cell
pomegranate_c60517	dna topoisomerase 6 subunit b	6.06701e-37	380	354	9	362	18	C;GO:0009330;DNA topoisomerase complex (ATP-hydrolyzing);P;GO:0048449;floral organ formation;F;GO:0042802;identical protein binding	GO:0048449	floral organ formation	GO:0042802	identical protein binding	GO:0009330	DNA topoisomerase complex (ATP-hydrolyzing)	GO:0009908	flower development	GO:0005515	protein binding	GO:0005623	cell
pomegranate_rep_c52141	f-box protein skip16	1.76851e-28	380	165	166	2	4	C;GO:0019005;SCF ubiquitin ligase complex;P;GO:0019243;methylglyoxal catabolic process to D-lactate;F;GO:0005515;protein binding	GO:0019243	methylglyoxal catabolic process to D-lactate	GO:0005515	protein binding	GO:0019005	SCF ubiquitin ligase complex	GO:0009987	cellular process	GO:0005488	binding	GO:0005623	cell
pomegranate_c50818	otu domain-containing protein 5-like	8.29424e-24	380	345	345	1	NA	NA	NA	NA	NA	NA	NA	NA	NA	NA	NA	NA	NA	NA
pomegranate_c59459	probable -trehalose-phosphate synthase	1.61872e-19	380	225	17	241	8	C;GO:0005829;cytosol;P;GO:0006007;glucose catabolic process;F;GO:0004805;trehalose-phosphatase activity	GO:0006007	glucose catabolic process	GO:0004805	trehalose-phosphatase activity	GO:0005829	cytosol	GO:0009056	catabolic process	GO:0016787	hydrolase activity	GO:0005737	cytoplasm
pomegranate_rep_c48171	shwachman-bodian-diamond syndrome protein	7.23249e-36	380	225	87	311	9	C;GO:0005737;cytoplasm;P;GO:0042273;ribosomal large subunit biogenesis;F;GO:0008270;zinc ion binding	GO:0042273	ribosomal large subunit biogenesis	GO:0008270	zinc ion binding	GO:0005737	cytoplasm	GO:0009987	cellular process	GO:0005488	binding	GO:0005623	cell
pomegranate_rep_c47308	thioredoxin-related transmembrane protein 2	4.5512e-22	380	153	357	205	NA	NA	NA	NA	NA	NA	NA	NA	NA	NA	NA	NA	NA	NA
pomegranate_c51600	transmembrane 9 superfamily protein member 4	1.26568e-26	380	171	208	378	1	C;GO:0016021;integral to membrane	NA	NA	NA	NA	GO:0016021	integral to membrane	NA	NA	NA	NA	GO:0016020	membrane
pomegranate_c48232	No hit	NA	380	228	228	1	NA	NA	NA	NA	NA	NA	NA	NA	NA	NA	NA	NA	NA	NA
pomegranate_c50125	No hit	NA	380	204	94	297	NA	NA	NA	NA	NA	NA	NA	NA	NA	NA	NA	NA	NA	NA
pomegranate_c54494	No hit	NA	380	183	357	175	NA	NA	NA	NA	NA	NA	NA	NA	NA	NA	NA	NA	NA	NA
pomegranate_c59398	No hit	NA	380	234	349	116	NA	NA	NA	NA	NA	NA	NA	NA	NA	NA	NA	NA	NA	NA
pomegranate_rep_c49195	No hit	NA	380	153	226	378	NA	NA	NA	NA	NA	NA	NA	NA	NA	NA	NA	NA	NA	NA
pomegranate_rep_c50600	No hit	NA	380	174	207	380	NA	NA	NA	NA	NA	NA	NA	NA	NA	NA	NA	NA	NA	NA
pomegranate_rep_c58174	No hit	NA	380	306	307	2	NA	NA	NA	NA	NA	NA	NA	NA	NA	NA	NA	NA	NA	NA
pomegranate_rep_c63700	No hit	NA	380	222	283	62	NA	NA	NA	NA	NA	NA	NA	NA	NA	NA	NA	NA	NA	NA
pomegranate_rep_c58615	aldose 1-epimerase family protein	7.44406e-14	381	171	234	64	8	C;GO:0005634;nucleus;P;GO:0009086;methionine biosynthetic process;F;GO:0030246;carbohydrate binding	GO:0009086	methionine biosynthetic process	GO:0030246	carbohydrate binding	GO:0005634	nucleus	GO:0009987	cellular process	GO:0005488	binding	GO:0005623	cell
pomegranate_c64344	calcium-dependent protein	1.15176e-30	381	192	105	296	7	C;GO:0005886;plasma membrane;P;GO:0009069;serine family amino acid metabolic process;F;GO:0005524;ATP binding	GO:0009069	serine family amino acid metabolic process	GO:0005524	ATP binding	GO:0005886	plasma membrane	GO:0009987	cellular process	GO:0005488	binding	GO:0016020	membrane
pomegranate_rep_c51818	cellulose synthase-like protein g3	8.90284e-10	381	354	27	380	3	C;GO:0016020;membrane;P;GO:0009987;cellular process;F;GO:0016757;transferase activity, transferring glycosyl groups	GO:0009987	cellular process	GO:0016757	transferase activity, transferring glycosyl groups	GO:0016020	membrane	GO:0008150	biological_process	GO:0016740	transferase activity	GO:0005575	cellular_component
pomegranate_c47418	innexin inx2-like	1.16565e-47	381	288	93	380	10	C;GO:0016327;apicolateral plasma membrane;P;GO:0042048;olfactory behavior;F;GO:0005243;gap junction channel activity	GO:0042048	olfactory behavior	GO:0005243	gap junction channel activity	GO:0016327	apicolateral plasma membrane	GO:0008150	biological_process	GO:0005215	transporter activity	GO:0016020	membrane
pomegranate_c52506	minichromosome maintenance protein 2	8.67532e-18	381	174	207	380	19	C;GO:0005829;cytosol;P;GO:0051726;regulation of cell cycle;F;GO:0008094;DNA-dependent ATPase activity	GO:0051726	regulation of cell cycle	GO:0008094	DNA-dependent ATPase activity	GO:0005829	cytosol	GO:0009987	cellular process	GO:0016787	hydrolase activity	GO:0005737	cytoplasm
pomegranate_c47928	prolyl oligopeptidase	2.9413e-52	381	201	261	61	2	P;GO:0006508;proteolysis;F;GO:0004252;serine-type endopeptidase activity	GO:0006508	proteolysis	GO:0004252	serine-type endopeptidase activity	NA	NA	GO:0019538	protein metabolic process	GO:0016787	hydrolase activity	NA	NA
pomegranate_rep_c34632	pyrophosphate--fructose 6-phosphate 1-phosphotransferase subunit alpha-like	1.23447e-19	381	237	96	332	15	C;GO:0005945;6-phosphofructokinase complex;P;GO:0016310;phosphorylation;F;GO:0047334;diphosphate-fructose-6-phosphate 1-phosphotransferase activity	GO:0016310	phosphorylation	GO:0047334	diphosphate-fructose-6-phosphate 1-phosphotransferase activity	GO:0005945	6-phosphofructokinase complex	GO:0009987	cellular process	GO:0016740	transferase activity	GO:0005829	cytosol
pomegranate_rep_c53285	rrna intron-encoded homing endonuclease	4.11639e-23	381	378	3	380	1	F;GO:0004519;endonuclease activity	NA	NA	GO:0004519	endonuclease activity	NA	NA	NA	NA	GO:0016787	hydrolase activity	NA	NA
pomegranate_rep_c46341	sulfurtransferase 18	1.81962e-18	381	219	162	380	3	C;GO:0009507;chloroplast;P;GO:0007568;aging;F;GO:0004792;thiosulfate sulfurtransferase activity	GO:0007568	aging	GO:0004792	thiosulfate sulfurtransferase activity	GO:0009507	chloroplast	GO:0008150	biological_process	GO:0016740	transferase activity	GO:0009536	plastid
pomegranate_c48468	ubiquitin carboxyl-terminal hydrolase-like protein	1.23368e-35	381	342	39	380	NA	NA	NA	NA	NA	NA	NA	NA	NA	NA	NA	NA	NA	NA
pomegranate_rep_c36645	uncharacterized protein	5.37617e-23	381	249	42	290	5	C;GO:0009507;chloroplast;P;GO:0050896;response to stimulus;F;GO:0005488;binding	GO:0050896	response to stimulus	GO:0005488	binding	GO:0009507	chloroplast	GO:0008150	biological_process	GO:0003674	molecular_function	GO:0009536	plastid
pomegranate_c31083	No hit	NA	381	264	51	314	NA	NA	NA	NA	NA	NA	NA	NA	NA	NA	NA	NA	NA	NA
pomegranate_c46812	No hit	NA	381	261	263	3	NA	NA	NA	NA	NA	NA	NA	NA	NA	NA	NA	NA	NA	NA
pomegranate_c50885	No hit	NA	381	276	277	2	NA	NA	NA	NA	NA	NA	NA	NA	NA	NA	NA	NA	NA	NA
pomegranate_c51704	No hit	NA	381	186	45	230	NA	NA	NA	NA	NA	NA	NA	NA	NA	NA	NA	NA	NA	NA
pomegranate_c62180	No hit	NA	381	246	247	2	NA	NA	NA	NA	NA	NA	NA	NA	NA	NA	NA	NA	NA	NA
pomegranate_rep_c47383	No hit	NA	381	234	354	121	NA	NA	NA	NA	NA	NA	NA	NA	NA	NA	NA	NA	NA	NA
pomegranate_rep_c59844	No hit	NA	381	303	79	381	NA	NA	NA	NA	NA	NA	NA	NA	NA	NA	NA	NA	NA	NA
pomegranate_c57338	2-oxoisovalerate dehydrogenase e1 alpha subunit	1.36439e-16	382	198	346	149	6	C;GO:0017086;3-methyl-2-oxobutanoate dehydrogenase (lipoamide) complex;P;GO:0055114;oxidation-reduction process;F;GO:0003863;3-methyl-2-oxobutanoate dehydrogenase (2-methylpropanoyl-transferring) activity	GO:0055114	oxidation-reduction process	GO:0003863	3-methyl-2-oxobutanoate dehydrogenase (2-methylpropanoyl-transferring) activity	GO:0017086	3-methyl-2-oxobutanoate dehydrogenase (lipoamide) complex	GO:0008152	metabolic process	GO:0003824	catalytic activity	GO:0005739	mitochondrion
pomegranate_c56238	arylphorin subunit alpha	3.5007e-19	382	303	14	316	NA	NA	NA	NA	NA	NA	NA	NA	NA	NA	NA	NA	NA	NA
pomegranate_c50002	auxin-induced protein 5ng4	7.48928e-17	382	219	76	294	3	C;GO:0016020;membrane;P;GO:0019761;glucosinolate biosynthetic process	GO:0019761	glucosinolate biosynthetic process	NA	NA	GO:0016020	membrane	GO:0019748	secondary metabolic process	NA	NA	GO:0005575	cellular_component
pomegranate_c46672	cell envelope protein	6.26696e-56	382	261	274	14	NA	NA	NA	NA	NA	NA	NA	NA	NA	NA	NA	NA	NA	NA
pomegranate_c56325	cytochrome p450 94a1-like	1.2835e-17	382	246	341	96	8	C;GO:0005739;mitochondrion;P;GO:0055114;oxidation-reduction process;F;GO:0020037;heme binding	GO:0055114	oxidation-reduction process	GO:0020037	heme binding	GO:0005739	mitochondrion	GO:0008152	metabolic process	GO:0005488	binding	GO:0005737	cytoplasm
pomegranate_rep_c38497	diacylglycerol kinase 5	7.00975e-15	382	204	225	22	7	C;GO:0009507;chloroplast;P;GO:0046486;glycerolipid metabolic process;F;GO:0004143;diacylglycerol kinase activity	GO:0046486	glycerolipid metabolic process	GO:0004143	diacylglycerol kinase activity	GO:0009507	chloroplast	GO:0009987	cellular process	GO:0016740	transferase activity	GO:0009536	plastid
pomegranate_rep_c50109	metal ion binding	3.7761e-14	382	264	264	1	1	F;GO:0046872;metal ion binding	NA	NA	GO:0046872	metal ion binding	NA	NA	NA	NA	GO:0005488	binding	NA	NA
pomegranate_c57252	nucleotide binding	1.1392e-37	382	282	345	64	4	C;GO:0080008;CUL4-RING ubiquitin ligase complex;P;GO:0000911;cytokinesis by cell plate formation;F;GO:0000166;nucleotide binding	GO:0000911	cytokinesis by cell plate formation	GO:0000166	nucleotide binding	GO:0080008	CUL4-RING ubiquitin ligase complex	GO:0009987	cellular process	GO:0005488	binding	GO:0005623	cell
pomegranate_c39559	pentatricopeptide repeat-containing protein chloroplastic-like	1.94814e-57	382	333	49	381	6	C;GO:0009507;chloroplast;P;GO:0040007;growth;F;GO:0019205;nucleobase-containing compound kinase activity	GO:0040007	growth	GO:0019205	nucleobase-containing compound kinase activity	GO:0009507	chloroplast	GO:0008150	biological_process	GO:0016740	transferase activity	GO:0009536	plastid
pomegranate_rep_c37050	probable xyloglucan endotransglucosylase hydrolase protein 28-like	3.07433e-25	382	228	238	11	8	C;GO:0048046;apoplast;P;GO:0080086;stamen filament development;F;GO:0016762;xyloglucan:xyloglucosyl transferase activity	GO:0080086	stamen filament development	GO:0016762	xyloglucan:xyloglucosyl transferase activity	GO:0048046	apoplast	GO:0009908	flower development	GO:0016740	transferase activity	GO:0005576	extracellular region
pomegranate_rep_c55794	squalene synthase 1	7.61611e-26	382	153	276	124	1	F;GO:0016765;transferase activity, transferring alkyl or aryl (other than methyl) groups	NA	NA	GO:0016765	transferase activity, transferring alkyl or aryl (other than methyl) groups	NA	NA	NA	NA	GO:0016740	transferase activity	NA	NA
pomegranate_c44550	transformation transcription domain-associated protein	7.95828e-52	382	264	117	380	13	C;GO:0009506;plasmodesma;P;GO:0035196;production of miRNAs involved in gene silencing by miRNA;F;GO:0016773;phosphotransferase activity, alcohol group as acceptor	GO:0035196	production of miRNAs involved in gene silencing by miRNA	GO:0016773	phosphotransferase activity, alcohol group as acceptor	GO:0009506	plasmodesma	GO:0040029	regulation of gene expression, epigenetic	GO:0016740	transferase activity	GO:0005575	cellular_component
pomegranate_c49079	unnamed protein product [Vitis vinifera]	6.35478e-08	382	237	238	2	NA	NA	NA	NA	NA	NA	NA	NA	NA	NA	NA	NA	NA	NA
pomegranate_c27900	No hit	NA	382	153	229	381	NA	NA	NA	NA	NA	NA	NA	NA	NA	NA	NA	NA	NA	NA
pomegranate_c36967	No hit	NA	382	246	67	312	NA	NA	NA	NA	NA	NA	NA	NA	NA	NA	NA	NA	NA	NA
pomegranate_c47829	No hit	NA	382	312	71	382	NA	NA	NA	NA	NA	NA	NA	NA	NA	NA	NA	NA	NA	NA
pomegranate_c60583	No hit	NA	382	195	167	361	NA	NA	NA	NA	NA	NA	NA	NA	NA	NA	NA	NA	NA	NA
pomegranate_c65269	No hit	NA	382	351	353	3	NA	NA	NA	NA	NA	NA	NA	NA	NA	NA	NA	NA	NA	NA
pomegranate_rep_c31663	No hit	NA	382	201	293	93	NA	NA	NA	NA	NA	NA	NA	NA	NA	NA	NA	NA	NA	NA
pomegranate_rep_c35383	No hit	NA	382	153	153	1	NA	NA	NA	NA	NA	NA	NA	NA	NA	NA	NA	NA	NA	NA
pomegranate_rep_c48653	No hit	NA	382	150	277	128	NA	NA	NA	NA	NA	NA	NA	NA	NA	NA	NA	NA	NA	NA
pomegranate_rep_c51112	No hit	NA	382	201	180	380	NA	NA	NA	NA	NA	NA	NA	NA	NA	NA	NA	NA	NA	NA
pomegranate_rep_c53020	No hit	NA	382	150	152	3	NA	NA	NA	NA	NA	NA	NA	NA	NA	NA	NA	NA	NA	NA
pomegranate_rep_c55095	2-oxoglutarate malate translocator	6.34006e-16	383	213	215	3	11	C;GO:0016020;membrane;P;GO:0071423;malate transmembrane transport;F;GO:0015367;oxoglutarate:malate antiporter activity	GO:0071423	malate transmembrane transport	GO:0015367	oxoglutarate:malate antiporter activity	GO:0016020	membrane	GO:0009987	cellular process	GO:0005215	transporter activity	GO:0005575	cellular_component
pomegranate_rep_c41498	apetala1-like protein	6.14084e-11	383	150	233	382	10	C;GO:0005667;transcription factor complex;P;GO:0055114;oxidation-reduction process;F;GO:0046983;protein dimerization activity	GO:0055114	oxidation-reduction process	GO:0046983	protein dimerization activity	GO:0005667	transcription factor complex	GO:0008152	metabolic process	GO:0005515	protein binding	GO:0005654	nucleoplasm
pomegranate_rep_c30831	atp synthase subunit beta	8.22111e-54	383	228	154	381	NA	NA	NA	NA	NA	NA	NA	NA	NA	NA	NA	NA	NA	NA
pomegranate_rep_c48557	atp-dependent zinc metalloprotease ftsh chloroplastic-like	5.7078e-33	383	273	41	313	6	C;GO:0016020;membrane;P;GO:0010304;PSII associated light-harvesting complex II catabolic process;F;GO:0042623;ATPase activity, coupled	GO:0010304	PSII associated light-harvesting complex II catabolic process	GO:0042623	ATPase activity, coupled	GO:0016020	membrane	GO:0019538	protein metabolic process	GO:0016787	hydrolase activity	GO:0005575	cellular_component
pomegranate_c46749	cathepsin l-like protease	3.03356e-26	383	246	136	381	7	C;GO:0045169;fusome;P;GO:0035071;salivary gland cell autophagic cell death;F;GO:0008010;structural constituent of chitin-based larval cuticle	GO:0035071	salivary gland cell autophagic cell death	GO:0008010	structural constituent of chitin-based larval cuticle	GO:0045169	fusome	GO:0016265	death	GO:0005198	structural molecule activity	GO:0005737	cytoplasm
pomegranate_c49821	cmp-sialic acid transporter	2.16931e-07	383	186	159	344	1	C;GO:0016020;membrane	NA	NA	NA	NA	GO:0016020	membrane	NA	NA	NA	NA	GO:0005575	cellular_component
pomegranate_rep_c50707	diacylglycerol acyltransferase type 2	1.05104e-31	383	243	74	316	3	P;GO:0046486;glycerolipid metabolic process;F;GO:0004144;diacylglycerol O-acyltransferase activity	GO:0046486	glycerolipid metabolic process	GO:0004144	diacylglycerol O-acyltransferase activity	NA	NA	GO:0009987	cellular process	GO:0016740	transferase activity	NA	NA
pomegranate_rep_c40931	glutamate-1-semialdehyde- -aminomutase	1.0378e-42	383	351	33	383	12	C;GO:0048046;apoplast;P;GO:0046148;pigment biosynthetic process;F;GO:0042286;glutamate-1-semialdehyde 2,1-aminomutase activity	GO:0046148	pigment biosynthetic process	GO:0042286	glutamate-1-semialdehyde 2,1-aminomutase activity	GO:0048046	apoplast	GO:0009058	biosynthetic process	GO:0003824	catalytic activity	GO:0005576	extracellular region
pomegranate_c50640	got1 sft2-like vescicle transport protein	4.86568e-08	383	216	166	381	2	P;GO:0044238;primary metabolic process	GO:0044238	primary metabolic process	NA	NA	NA	NA	GO:0008152	metabolic process	NA	NA	NA	NA
pomegranate_rep_c47113	histidine phosphotransfer protein	1.28044e-08	383	309	11	319	1	F;GO:0003824;catalytic activity	NA	NA	GO:0003824	catalytic activity	NA	NA	NA	NA	GO:0003674	molecular_function	NA	NA
pomegranate_rep_c49930	hypothetical protein FbacHQ_00975 [Flavobacteriaceae bacterium HQM9]	5.32641e-12	383	165	165	1	NA	NA	NA	NA	NA	NA	NA	NA	NA	NA	NA	NA	NA	NA
pomegranate_c55538	polyol transporter 5-like	5.81516e-26	383	345	37	381	22	C;GO:0016021;integral to membrane;P;GO:0055114;oxidation-reduction process;F;GO:0032440;2-alkenal reductase [NAD(P)] activity	GO:0055114	oxidation-reduction process	GO:0032440	2-alkenal reductase [NAD(P)] activity	GO:0016021	integral to membrane	GO:0008152	metabolic process	GO:0003824	catalytic activity	GO:0016020	membrane
pomegranate_rep_c43672	protein	1.47868e-17	383	234	311	78	6	C;GO:0005829;cytosol;P;GO:0009069;serine family amino acid metabolic process;F;GO:0005524;ATP binding	GO:0009069	serine family amino acid metabolic process	GO:0005524	ATP binding	GO:0005829	cytosol	GO:0009987	cellular process	GO:0005488	binding	GO:0005737	cytoplasm
pomegranate_rep_c56153	protein argonaute 2-like	2.84592e-16	383	273	275	3	3	P;GO:0051607;defense response to virus;F;GO:0035197;siRNA binding	GO:0051607	defense response to virus	GO:0035197	siRNA binding	NA	NA	GO:0009607	response to biotic stimulus	GO:0005488	binding	NA	NA
pomegranate_rep_c52413	ribosomal protein l8	2.09441e-49	383	318	65	382	5	C;GO:0015934;large ribosomal subunit;P;GO:0042254;ribosome biogenesis;F;GO:0019843;rRNA binding	GO:0042254	ribosome biogenesis	GO:0019843	rRNA binding	GO:0015934	large ribosomal subunit	GO:0009987	cellular process	GO:0005488	binding	GO:0005840	ribosome
pomegranate_c34977	ribosomal protein s27	9.38648e-44	383	252	293	42	6	C;GO:0022627;cytosolic small ribosomal subunit;P;GO:0042254;ribosome biogenesis;F;GO:0046872;metal ion binding	GO:0042254	ribosome biogenesis	GO:0046872	metal ion binding	GO:0022627	cytosolic small ribosomal subunit	GO:0009987	cellular process	GO:0005488	binding	GO:0005840	ribosome
pomegranate_rep_c28105	ring u-box domain-containing protein	3.98038e-10	383	177	102	278	2	C;GO:0005634;nucleus;F;GO:0008270;zinc ion binding	NA	NA	GO:0008270	zinc ion binding	GO:0005634	nucleus	NA	NA	GO:0005488	binding	GO:0005623	cell
pomegranate_rep_c47119	ubiquitin ribosomal protein s30e fusion protein	6.53057e-29	383	333	51	383	4	C;GO:0005840;ribosome;P;GO:0042254;ribosome biogenesis;F;GO:0003735;structural constituent of ribosome	GO:0042254	ribosome biogenesis	GO:0003735	structural constituent of ribosome	GO:0005840	ribosome	GO:0009987	cellular process	GO:0005198	structural molecule activity	GO:0005737	cytoplasm
pomegranate_rep_c32393	uncharacterized protein	1.14378e-27	383	276	342	67	2	C;GO:0016020;membrane	NA	NA	NA	NA	GO:0016020	membrane	NA	NA	NA	NA	GO:0005575	cellular_component
pomegranate_rep_c34039	uncharacterized protein	1.55529e-22	383	210	212	3	1	C;GO:0005634;nucleus	NA	NA	NA	NA	GO:0005634	nucleus	NA	NA	NA	NA	GO:0005623	cell
pomegranate_rep_c60079	uncharacterized protein	4.54359e-14	383	171	100	270	NA	NA	NA	NA	NA	NA	NA	NA	NA	NA	NA	NA	NA	NA
pomegranate_rep_c43459	uncharacterized protein loc100246433	9.80401e-09	383	195	344	150	NA	NA	NA	NA	NA	NA	NA	NA	NA	NA	NA	NA	NA	NA
pomegranate_c53340	uncharacterized protein loc100246447	1.28044e-08	383	192	48	239	NA	NA	NA	NA	NA	NA	NA	NA	NA	NA	NA	NA	NA	NA
pomegranate_c61357	wound-induced protein win2	8.54899e-21	383	261	298	38	1	P;GO:0050832;defense response to fungus	GO:0050832	defense response to fungus	NA	NA	NA	NA	GO:0009607	response to biotic stimulus	NA	NA	NA	NA
pomegranate_c49611	No hit	NA	383	249	321	73	NA	NA	NA	NA	NA	NA	NA	NA	NA	NA	NA	NA	NA	NA
pomegranate_c50090	No hit	NA	383	219	253	35	NA	NA	NA	NA	NA	NA	NA	NA	NA	NA	NA	NA	NA	NA
pomegranate_c50641	No hit	NA	383	180	206	27	NA	NA	NA	NA	NA	NA	NA	NA	NA	NA	NA	NA	NA	NA
pomegranate_c63440	No hit	NA	383	153	18	170	NA	NA	NA	NA	NA	NA	NA	NA	NA	NA	NA	NA	NA	NA
pomegranate_c63602	No hit	NA	383	159	103	261	NA	NA	NA	NA	NA	NA	NA	NA	NA	NA	NA	NA	NA	NA
pomegranate_c64769	No hit	NA	383	150	320	171	NA	NA	NA	NA	NA	NA	NA	NA	NA	NA	NA	NA	NA	NA
pomegranate_c65433	No hit	NA	383	270	327	58	NA	NA	NA	NA	NA	NA	NA	NA	NA	NA	NA	NA	NA	NA
pomegranate_rep_c35015	No hit	NA	383	369	13	381	NA	NA	NA	NA	NA	NA	NA	NA	NA	NA	NA	NA	NA	NA
pomegranate_rep_c48665	No hit	NA	383	231	57	287	NA	NA	NA	NA	NA	NA	NA	NA	NA	NA	NA	NA	NA	NA
pomegranate_rep_c56357	No hit	NA	383	297	383	87	NA	NA	NA	NA	NA	NA	NA	NA	NA	NA	NA	NA	NA	NA
pomegranate_rep_c57150	No hit	NA	383	225	327	103	NA	NA	NA	NA	NA	NA	NA	NA	NA	NA	NA	NA	NA	NA
pomegranate_c51003	conjugal transfer protein	2.08272e-43	384	279	280	2	1	C;GO:0016020;membrane	NA	NA	NA	NA	GO:0016020	membrane	NA	NA	NA	NA	GO:0005575	cellular_component
pomegranate_rep_c47993	folylpolyglutamate synthase	8.50943e-37	384	261	263	3	11	C;GO:0009570;chloroplast stroma;P;GO:0048767;root hair elongation;F;GO:0005524;ATP binding	GO:0048767	root hair elongation	GO:0005524	ATP binding	GO:0009570	chloroplast stroma	GO:0040007	growth	GO:0005488	binding	GO:0009536	plastid
pomegranate_rep_c49825	glucan endo- -beta-glucosidase	1.61601e-11	384	321	57	377	11	C;GO:0005886;plasma membrane;P;GO:0010075;regulation of meristem growth;F;GO:0043169;cation binding	GO:0010075	regulation of meristem growth	GO:0043169	cation binding	GO:0005886	plasma membrane	GO:0040007	growth	GO:0005488	binding	GO:0016020	membrane
pomegranate_c51644	glutathione s-transferase tau 9	1.72256e-21	384	225	371	147	8	C;GO:0005737;cytoplasm;P;GO:0010583;response to cyclopentenone;F;GO:0016829;lyase activity	GO:0010583	response to cyclopentenone	GO:0016829	lyase activity	GO:0005737	cytoplasm	GO:0008150	biological_process	GO:0003824	catalytic activity	GO:0005623	cell
pomegranate_c49186	helicase domain protein	1.07644e-31	384	300	301	2	3	F;GO:0008026;ATP-dependent helicase activity	NA	NA	GO:0008026	ATP-dependent helicase activity	NA	NA	NA	NA	GO:0016787	hydrolase activity	NA	NA
pomegranate_rep_c48423	nicotinate phosphoribosyltransferase-like protein	5.79454e-33	384	180	181	2	5	C;GO:0005737;cytoplasm;P;GO:0019358;nicotinate nucleotide salvage;F;GO:0004516;nicotinate phosphoribosyltransferase activity	GO:0019358	nicotinate nucleotide salvage	GO:0004516	nicotinate phosphoribosyltransferase activity	GO:0005737	cytoplasm	GO:0009987	cellular process	GO:0016740	transferase activity	GO:0005623	cell
pomegranate_c42667	uncharacterized protein loc100253802	2.56373e-17	384	315	70	384	NA	NA	NA	NA	NA	NA	NA	NA	NA	NA	NA	NA	NA	NA
pomegranate_c38913	No hit	NA	384	180	209	30	NA	NA	NA	NA	NA	NA	NA	NA	NA	NA	NA	NA	NA	NA
pomegranate_c55878	No hit	NA	384	165	326	162	NA	NA	NA	NA	NA	NA	NA	NA	NA	NA	NA	NA	NA	NA
pomegranate_rep_c49834	No hit	NA	384	219	290	72	NA	NA	NA	NA	NA	NA	NA	NA	NA	NA	NA	NA	NA	NA
pomegranate_c65805	abc transporter b family member 1-like	1.45541e-36	385	168	109	276	19	C;GO:0016021;integral to membrane;P;GO:0048443;stamen development;F;GO:0015408;ferric-transporting ATPase activity	GO:0048443	stamen development	GO:0015408	ferric-transporting ATPase activity	GO:0016021	integral to membrane	GO:0009908	flower development	GO:0016787	hydrolase activity	GO:0016020	membrane
pomegranate_rep_c55853	anthocyanidin reductase	3.21981e-15	385	183	175	357	5	C;GO:0009507;chloroplast;P;GO:0009964;negative regulation of flavonoid biosynthetic process;F;GO:0050662;coenzyme binding	GO:0009964	negative regulation of flavonoid biosynthetic process	GO:0050662	coenzyme binding	GO:0009507	chloroplast	GO:0019748	secondary metabolic process	GO:0005488	binding	GO:0009536	plastid
pomegranate_rep_c59686	galactinol synthase	1.00085e-17	385	300	85	384	5	P;GO:0042542;response to hydrogen peroxide;F;GO:0047216;inositol 3-alpha-galactosyltransferase activity	GO:0042542	response to hydrogen peroxide	GO:0047216	inositol 3-alpha-galactosyltransferase activity	NA	NA	GO:0008150	biological_process	GO:0016740	transferase activity	NA	NA
pomegranate_c41404	kinesin-like protein kif3a	1.49952e-25	385	273	273	1	12	C;GO:0044430;cytoskeletal part;P;GO:0033205;cell cycle cytokinesis;F;GO:0005515;protein binding	GO:0033205	cell cycle cytokinesis	GO:0005515	protein binding	GO:0044430	cytoskeletal part	GO:0009987	cellular process	GO:0005488	binding	GO:0005856	cytoskeleton
pomegranate_rep_c58062	oxidosqualene cyclase	5.35812e-07	385	273	112	384	3	C;GO:0016020;membrane;P;GO:0006694;steroid biosynthetic process;F;GO:0016871;cycloartenol synthase activity	GO:0006694	steroid biosynthetic process	GO:0016871	cycloartenol synthase activity	GO:0016020	membrane	GO:0009058	biosynthetic process	GO:0003824	catalytic activity	GO:0005575	cellular_component
pomegranate_c35599	pentatricopeptide repeat-containing protein	8.24724e-16	385	381	4	384	NA	NA	NA	NA	NA	NA	NA	NA	NA	NA	NA	NA	NA	NA
pomegranate_c48694	protein	1.26942e-24	385	309	77	385	11	C;GO:0016023;cytoplasmic membrane-bounded vesicle;P;GO:0051716;cellular response to stimulus;F;GO:0097159;organic cyclic compound binding	GO:0051716	cellular response to stimulus	GO:0097159	organic cyclic compound binding	GO:0016023	cytoplasmic membrane-bounded vesicle	GO:0009987	cellular process	GO:0005488	binding	GO:0005737	cytoplasm
pomegranate_rep_c47699	protein fyd	7.22097e-39	385	180	342	163	7	C;GO:0009941;chloroplast envelope;P;GO:0042542;response to hydrogen peroxide	GO:0042542	response to hydrogen peroxide	NA	NA	GO:0009941	chloroplast envelope	GO:0008150	biological_process	NA	NA	GO:0009536	plastid
pomegranate_c60637	rrna intron-encoded homing endonuclease	5.53194e-12	385	192	374	183	NA	NA	NA	NA	NA	NA	NA	NA	NA	NA	NA	NA	NA	NA
pomegranate_rep_c22939	transcription factor myb1r1	1.07712e-15	385	162	163	2	12	C;GO:0005667;transcription factor complex;P;GO:0046686;response to cadmium ion;F;GO:0008270;zinc ion binding	GO:0046686	response to cadmium ion	GO:0008270	zinc ion binding	GO:0005667	transcription factor complex	GO:0008150	biological_process	GO:0005488	binding	GO:0005654	nucleoplasm
pomegranate_rep_c46671	uncharacterized protein	5.50633e-28	385	177	357	181	4	C;GO:0016021;integral to membrane;P;GO:0006672;ceramide metabolic process;F;GO:0016757;transferase activity, transferring glycosyl groups	GO:0006672	ceramide metabolic process	GO:0016757	transferase activity, transferring glycosyl groups	GO:0016021	integral to membrane	GO:0009987	cellular process	GO:0016740	transferase activity	GO:0016020	membrane
pomegranate_c51132	vacuolar-processing enzyme	4.87577e-45	385	306	18	323	2	P;GO:0006508;proteolysis;F;GO:0004197;cysteine-type endopeptidase activity	GO:0006508	proteolysis	GO:0004197	cysteine-type endopeptidase activity	NA	NA	GO:0019538	protein metabolic process	GO:0016787	hydrolase activity	NA	NA
pomegranate_c65804	zn and cd transporter	5.7078e-33	385	177	4	180	22	C;GO:0030125;clathrin vesicle coat;P;GO:0071577;zinc ion transmembrane transport;F;GO:0032440;2-alkenal reductase [NAD(P)] activity	GO:0071577	zinc ion transmembrane transport	GO:0032440	2-alkenal reductase [NAD(P)] activity	GO:0030125	clathrin vesicle coat	GO:0009987	cellular process	GO:0003824	catalytic activity	GO:0016020	membrane
pomegranate_c38482	No hit	NA	385	201	284	84	NA	NA	NA	NA	NA	NA	NA	NA	NA	NA	NA	NA	NA	NA
pomegranate_c60623	No hit	NA	385	336	49	384	NA	NA	NA	NA	NA	NA	NA	NA	NA	NA	NA	NA	NA	NA
pomegranate_c62926	No hit	NA	385	171	309	139	NA	NA	NA	NA	NA	NA	NA	NA	NA	NA	NA	NA	NA	NA
pomegranate_rep_c40541	No hit	NA	385	153	155	3	NA	NA	NA	NA	NA	NA	NA	NA	NA	NA	NA	NA	NA	NA
pomegranate_rep_c47809	No hit	NA	385	210	47	256	NA	NA	NA	NA	NA	NA	NA	NA	NA	NA	NA	NA	NA	NA
pomegranate_rep_c59756	No hit	NA	385	159	158	316	NA	NA	NA	NA	NA	NA	NA	NA	NA	NA	NA	NA	NA	NA
pomegranate_c53787	adp atp translocase-like protein	1.39047e-29	386	363	380	18	7	C;GO:0016021;integral to membrane;P;GO:0055085;transmembrane transport;F;GO:0005347;ATP transmembrane transporter activity	GO:0055085	transmembrane transport	GO:0005347	ATP transmembrane transporter activity	GO:0016021	integral to membrane	GO:0009987	cellular process	GO:0005215	transporter activity	GO:0016020	membrane
pomegranate_c49082	alpha beta fold family protein	4.18194e-29	386	243	315	73	4	C;GO:0016023;cytoplasmic membrane-bounded vesicle;P;GO:0006486;protein glycosylation;F;GO:0016787;hydrolase activity	GO:0006486	protein glycosylation	GO:0016787	hydrolase activity	GO:0016023	cytoplasmic membrane-bounded vesicle	GO:0019538	protein metabolic process	GO:0003824	catalytic activity	GO:0005737	cytoplasm
pomegranate_rep_c48785	arginyl-trna synthetase	2.88294e-21	386	156	120	275	13	C;GO:0009570;chloroplast stroma;P;GO:0048825;cotyledon development;F;GO:0005524;ATP binding	GO:0048825	cotyledon development	GO:0005524	ATP binding	GO:0009570	chloroplast stroma	GO:0009791	post-embryonic development	GO:0005488	binding	GO:0009536	plastid
pomegranate_c46283	dna binding	6.11627e-11	386	159	300	142	NA	NA	NA	NA	NA	NA	NA	NA	NA	NA	NA	NA	NA	NA
pomegranate_rep_c39260	histone h2a	1.95843e-25	386	318	67	384	3	C;GO:0005694;chromosome;F;GO:0003677;DNA binding	NA	NA	GO:0003677	DNA binding	GO:0005694	chromosome	NA	NA	GO:0005488	binding	GO:0005623	cell
pomegranate_c47178	hydroxyproline-rich glycoprotein family	7.20819e-20	386	384	1	384	1	C;GO:0016023;cytoplasmic membrane-bounded vesicle	NA	NA	NA	NA	GO:0016023	cytoplasmic membrane-bounded vesicle	NA	NA	NA	NA	GO:0005737	cytoplasm
pomegranate_c47718	major latex	1.14814e-25	386	327	60	386	10	C;GO:0005829;cytosol;P;GO:0080184;response to phenylpropanoid;F;GO:0005507;copper ion binding	GO:0080184	response to phenylpropanoid	GO:0005507	copper ion binding	GO:0005829	cytosol	GO:0008150	biological_process	GO:0005488	binding	GO:0005737	cytoplasm
pomegranate_rep_c51303	phosphoglucomutase	7.91536e-29	386	201	211	11	21	C;GO:0044445;cytosolic part;P;GO:0048229;gametophyte development;F;GO:0004614;phosphoglucomutase activity	GO:0048229	gametophyte development	GO:0004614	phosphoglucomutase activity	GO:0044445	cytosolic part	GO:0008150	biological_process	GO:0003824	catalytic activity	GO:0005829	cytosol
pomegranate_rep_c52488	puromycin-sensitive aminopeptidase-like	5.15377e-26	386	267	116	382	10	C;GO:0005886;plasma membrane;P;GO:0065007;biological regulation;F;GO:0008270;zinc ion binding	GO:0065007	biological regulation	GO:0008270	zinc ion binding	GO:0005886	plasma membrane	GO:0008150	biological_process	GO:0005488	binding	GO:0016020	membrane
pomegranate_rep_c47279	ran-binding protein	8.9564e-34	386	189	2	190	10	C;GO:0030089;phycobilisome;P;GO:0052546;cell wall pectin metabolic process;F;GO:0016829;lyase activity	GO:0052546	cell wall pectin metabolic process	GO:0016829	lyase activity	GO:0030089	phycobilisome	GO:0016043	cellular component organization	GO:0003824	catalytic activity	GO:0016020	membrane
pomegranate_rep_c64343	serine carboxypeptidase-like 18-like	3.03547e-10	386	255	280	26	3	P;GO:0006508;proteolysis;F;GO:0016740;transferase activity	GO:0006508	proteolysis	GO:0016740	transferase activity	NA	NA	GO:0019538	protein metabolic process	GO:0003824	catalytic activity	NA	NA
pomegranate_c54887	trna rrna methyltransferase family protein	3.25682e-15	386	231	233	3	NA	NA	NA	NA	NA	NA	NA	NA	NA	NA	NA	NA	NA	NA
pomegranate_c60519	unnamed protein product [Vitis vinifera]	2.40515e-07	386	291	292	2	NA	NA	NA	NA	NA	NA	NA	NA	NA	NA	NA	NA	NA	NA
pomegranate_c41812	No hit	NA	386	195	192	386	NA	NA	NA	NA	NA	NA	NA	NA	NA	NA	NA	NA	NA	NA
pomegranate_c51595	No hit	NA	386	261	123	383	NA	NA	NA	NA	NA	NA	NA	NA	NA	NA	NA	NA	NA	NA
pomegranate_c51670	No hit	NA	386	261	124	384	NA	NA	NA	NA	NA	NA	NA	NA	NA	NA	NA	NA	NA	NA
pomegranate_c61652	No hit	NA	386	159	227	385	NA	NA	NA	NA	NA	NA	NA	NA	NA	NA	NA	NA	NA	NA
pomegranate_rep_c51146	No hit	NA	386	219	220	2	NA	NA	NA	NA	NA	NA	NA	NA	NA	NA	NA	NA	NA	NA
pomegranate_rep_c59687	No hit	NA	386	246	77	322	NA	NA	NA	NA	NA	NA	NA	NA	NA	NA	NA	NA	NA	NA
pomegranate_rep_c64563	No hit	NA	386	159	250	92	NA	NA	NA	NA	NA	NA	NA	NA	NA	NA	NA	NA	NA	NA
pomegranate_rep_c59360	23s ribosomal rna	3.81326e-29	387	177	177	1	2	C;GO:0009507;chloroplast	NA	NA	NA	NA	GO:0009507	chloroplast	NA	NA	NA	NA	GO:0009536	plastid
pomegranate_c63658	carboxy-lyase, putative [Ricinus communis]	6.9698e-07	387	273	369	97	1	F;GO:0016829;lyase activity	NA	NA	GO:0016829	lyase activity	NA	NA	NA	NA	GO:0003824	catalytic activity	NA	NA
pomegranate_rep_c32752	excinuclease c n-	8.26639e-08	387	231	233	3	NA	NA	NA	NA	NA	NA	NA	NA	NA	NA	NA	NA	NA	NA
pomegranate_rep_c17247	hypersensitive-induced response protein 2	9.76478e-09	387	186	217	32	13	C;GO:0009507;chloroplast;P;GO:0019344;cysteine biosynthetic process;F;GO:0043424;protein histidine kinase binding	GO:0019344	cysteine biosynthetic process	GO:0043424	protein histidine kinase binding	GO:0009507	chloroplast	GO:0009987	cellular process	GO:0005515	protein binding	GO:0009536	plastid
pomegranate_c34441	paired amphipathic helix protein sin3-like 2-like	2.11058e-11	387	333	49	381	NA	NA	NA	NA	NA	NA	NA	NA	NA	NA	NA	NA	NA	NA
pomegranate_rep_c53134	phosphoglucomutase	2.38847e-31	387	234	153	386	23	C;GO:0048046;apoplast;P;GO:0048229;gametophyte development;F;GO:0004614;phosphoglucomutase activity	GO:0048229	gametophyte development	GO:0004614	phosphoglucomutase activity	GO:0048046	apoplast	GO:0008150	biological_process	GO:0003824	catalytic activity	GO:0005576	extracellular region
pomegranate_rep_c59672	poly -binding protein	2.09241e-27	387	267	119	385	4	P;GO:0046686;response to cadmium ion;F;GO:0003723;RNA binding	GO:0046686	response to cadmium ion	GO:0003723	RNA binding	NA	NA	GO:0008150	biological_process	GO:0005488	binding	NA	NA
pomegranate_c62754	probable flavin-containing monooxygenase 1	1.12496e-23	387	345	43	387	1	F;GO:0016491;oxidoreductase activity	NA	NA	GO:0016491	oxidoreductase activity	NA	NA	NA	NA	GO:0003824	catalytic activity	NA	NA
pomegranate_c62174	protein mago nashi	3.34058e-25	387	165	222	386	7	C;GO:0035145;exon-exon junction complex;P;GO:0010183;pollen tube guidance	GO:0010183	pollen tube guidance	NA	NA	GO:0035145	exon-exon junction complex	GO:0009856	pollination	NA	NA	GO:0005634	nucleus
pomegranate_rep_c63275	s-adenosylmethionine:2-demethylmenaquinone methyltransferase-like	5.17773e-10	387	201	349	149	NA	NA	NA	NA	NA	NA	NA	NA	NA	NA	NA	NA	NA	NA
pomegranate_rep_c56366	uncharacterized protein loc100249870 isoform 1	2.93328e-13	387	345	41	385	NA	NA	NA	NA	NA	NA	NA	NA	NA	NA	NA	NA	NA	NA
pomegranate_c47609	No hit	NA	387	273	114	386	NA	NA	NA	NA	NA	NA	NA	NA	NA	NA	NA	NA	NA	NA
pomegranate_c48193	No hit	NA	387	228	333	106	NA	NA	NA	NA	NA	NA	NA	NA	NA	NA	NA	NA	NA	NA
pomegranate_c52906	No hit	NA	387	297	91	387	NA	NA	NA	NA	NA	NA	NA	NA	NA	NA	NA	NA	NA	NA
pomegranate_c53968	No hit	NA	387	210	20	229	NA	NA	NA	NA	NA	NA	NA	NA	NA	NA	NA	NA	NA	NA
pomegranate_c58734	No hit	NA	387	255	326	72	NA	NA	NA	NA	NA	NA	NA	NA	NA	NA	NA	NA	NA	NA
pomegranate_c64074	No hit	NA	387	177	195	19	NA	NA	NA	NA	NA	NA	NA	NA	NA	NA	NA	NA	NA	NA
pomegranate_c65590	No hit	NA	387	264	282	19	NA	NA	NA	NA	NA	NA	NA	NA	NA	NA	NA	NA	NA	NA
pomegranate_rep_c33518	No hit	NA	387	201	187	387	NA	NA	NA	NA	NA	NA	NA	NA	NA	NA	NA	NA	NA	NA
pomegranate_rep_c34381	No hit	NA	387	306	77	382	NA	NA	NA	NA	NA	NA	NA	NA	NA	NA	NA	NA	NA	NA
pomegranate_rep_c49666	No hit	NA	387	315	317	3	NA	NA	NA	NA	NA	NA	NA	NA	NA	NA	NA	NA	NA	NA
pomegranate_rep_c50042	No hit	NA	387	225	161	385	NA	NA	NA	NA	NA	NA	NA	NA	NA	NA	NA	NA	NA	NA
pomegranate_rep_c52703	No hit	NA	387	252	135	386	NA	NA	NA	NA	NA	NA	NA	NA	NA	NA	NA	NA	NA	NA
pomegranate_rep_c59781	No hit	NA	387	156	231	386	NA	NA	NA	NA	NA	NA	NA	NA	NA	NA	NA	NA	NA	NA
pomegranate_rep_c61153	No hit	NA	387	324	64	387	NA	NA	NA	NA	NA	NA	NA	NA	NA	NA	NA	NA	NA	NA
pomegranate_rep_c61631	No hit	NA	387	222	347	126	NA	NA	NA	NA	NA	NA	NA	NA	NA	NA	NA	NA	NA	NA
pomegranate_c49341	aaa-type atpase family protein	4.09829e-27	388	237	238	2	5	C;GO:0005886;plasma membrane;P;GO:0010583;response to cyclopentenone;F;GO:0016887;ATPase activity	GO:0010583	response to cyclopentenone	GO:0016887	ATPase activity	GO:0005886	plasma membrane	GO:0008150	biological_process	GO:0016787	hydrolase activity	GO:0016020	membrane
pomegranate_rep_c46779	amp deaminase	9.99459e-30	388	270	271	2	25	C;GO:0031307;integral to mitochondrial outer membrane;P;GO:0051301;cell division;F;GO:0043424;protein histidine kinase binding	GO:0051301	cell division	GO:0043424	protein histidine kinase binding	GO:0031307	integral to mitochondrial outer membrane	GO:0009987	cellular process	GO:0005515	protein binding	GO:0016020	membrane
pomegranate_c63726	binding protein	3.00929e-26	388	171	149	319	1	C;GO:0016023;cytoplasmic membrane-bounded vesicle	NA	NA	NA	NA	GO:0016023	cytoplasmic membrane-bounded vesicle	NA	NA	NA	NA	GO:0005737	cytoplasm
pomegranate_rep_c66242	casein kinase alpha 1	4.82378e-24	388	309	12	320	16	C;GO:0005886;plasma membrane;P;GO:2001020;regulation of response to DNA damage stimulus;F;GO:0005524;ATP binding	GO:2001020	regulation of response to DNA damage stimulus	GO:0005524	ATP binding	GO:0005886	plasma membrane	GO:0009987	cellular process	GO:0005488	binding	GO:0016020	membrane
pomegranate_c59726	dual specificity protein phosphatase family protein	2.31484e-10	388	174	28	201	10	C;GO:0009536;plastid;P;GO:0060255;regulation of macromolecule metabolic process;F;GO:0016740;transferase activity	GO:0060255	regulation of macromolecule metabolic process	GO:0016740	transferase activity	GO:0009536	plastid	GO:0008152	metabolic process	GO:0003824	catalytic activity	GO:0005737	cytoplasm
pomegranate_rep_c62640	leucoanthocyanidin reductase	4.68306e-11	388	243	40	282	NA	NA	NA	NA	NA	NA	NA	NA	NA	NA	NA	NA	NA	NA
pomegranate_rep_c64200	long-chain acyl- synthetase	5.2144e-34	388	264	339	76	9	C;GO:0016020;membrane;P;GO:0090410;malonate catabolic process;F;GO:0090409;malonyl-CoA synthetase activity	GO:0090410	malonate catabolic process	GO:0090409	malonyl-CoA synthetase activity	GO:0016020	membrane	GO:0009987	cellular process	GO:0003824	catalytic activity	GO:0005575	cellular_component
pomegranate_rep_c64607	poly binding protein 8	9.06072e-23	388	225	264	40	9	C;GO:0005840;ribosome;P;GO:0046686;response to cadmium ion;F;GO:0005515;protein binding	GO:0046686	response to cadmium ion	GO:0005515	protein binding	GO:0005840	ribosome	GO:0008150	biological_process	GO:0005488	binding	GO:0005737	cytoplasm
pomegranate_rep_c53172	polygalacturonase	6.50842e-13	388	285	104	388	7	C;GO:0019814;immunoglobulin complex;P;GO:0045490;pectin catabolic process;F;GO:0047911;galacturan 1,4-alpha-galacturonidase activity	GO:0045490	pectin catabolic process	GO:0047911	galacturan 1,4-alpha-galacturonidase activity	GO:0019814	immunoglobulin complex	GO:0009056	catabolic process	GO:0016787	hydrolase activity	GO:0005575	cellular_component
pomegranate_rep_c66885	protein	4.54681e-18	388	324	378	55	2	P;GO:0010466;negative regulation of peptidase activity;F;GO:0004869;cysteine-type endopeptidase inhibitor activity	GO:0010466	negative regulation of peptidase activity	GO:0004869	cysteine-type endopeptidase inhibitor activity	NA	NA	GO:0008152	metabolic process	GO:0030234	enzyme regulator activity	NA	NA
pomegranate_rep_c52524	ubiquitin-conjugating enzyme e2 33	3.43509e-30	388	156	157	2	3	P;GO:0016567;protein ubiquitination;F;GO:0004842;ubiquitin-protein ligase activity	GO:0016567	protein ubiquitination	GO:0004842	ubiquitin-protein ligase activity	NA	NA	GO:0019538	protein metabolic process	GO:0003824	catalytic activity	NA	NA
pomegranate_c50054	udp-glycosyltransferase 89b1-like	4.49679e-22	388	279	11	289	5	C;GO:0005634;nucleus;P;GO:0009062;fatty acid catabolic process;F;GO:0080046;quercetin 4'-O-glucosyltransferase activity	GO:0009062	fatty acid catabolic process	GO:0080046	quercetin 4'-O-glucosyltransferase activity	GO:0005634	nucleus	GO:0009987	cellular process	GO:0016740	transferase activity	GO:0005623	cell
pomegranate_c65913	uncharacterized protein loc100796402	3.01686e-61	388	375	384	10	NA	NA	NA	NA	NA	NA	NA	NA	NA	NA	NA	NA	NA	NA
pomegranate_c36625	No hit	NA	388	189	12	200	NA	NA	NA	NA	NA	NA	NA	NA	NA	NA	NA	NA	NA	NA
pomegranate_c37514	No hit	NA	388	162	17	178	NA	NA	NA	NA	NA	NA	NA	NA	NA	NA	NA	NA	NA	NA
pomegranate_c52068	No hit	NA	388	243	244	2	NA	NA	NA	NA	NA	NA	NA	NA	NA	NA	NA	NA	NA	NA
pomegranate_c55015	No hit	NA	388	150	196	345	NA	NA	NA	NA	NA	NA	NA	NA	NA	NA	NA	NA	NA	NA
pomegranate_rep_c41116	No hit	NA	388	159	366	208	NA	NA	NA	NA	NA	NA	NA	NA	NA	NA	NA	NA	NA	NA
pomegranate_rep_c49555	No hit	NA	388	297	56	352	NA	NA	NA	NA	NA	NA	NA	NA	NA	NA	NA	NA	NA	NA
pomegranate_rep_c56676	No hit	NA	388	231	233	3	NA	NA	NA	NA	NA	NA	NA	NA	NA	NA	NA	NA	NA	NA
pomegranate_rep_c61731	No hit	NA	388	270	298	29	NA	NA	NA	NA	NA	NA	NA	NA	NA	NA	NA	NA	NA	NA
pomegranate_rep_c61756	No hit	NA	388	156	233	388	NA	NA	NA	NA	NA	NA	NA	NA	NA	NA	NA	NA	NA	NA
pomegranate_rep_c61618	aquaporin pip2	4.58906e-22	389	204	204	1	8	C;GO:0005886;plasma membrane;P;GO:0055085;transmembrane transport;F;GO:0015250;water channel activity	GO:0055085	transmembrane transport	GO:0015250	water channel activity	GO:0005886	plasma membrane	GO:0009987	cellular process	GO:0005215	transporter activity	GO:0016020	membrane
pomegranate_rep_c49434	argonaute protein group	2.82236e-12	389	225	260	36	15	C;GO:0044424;intracellular part;P;GO:0070918;production of small RNA involved in gene silencing by RNA;F;GO:0035198;miRNA binding	GO:0070918	production of small RNA involved in gene silencing by RNA	GO:0035198	miRNA binding	GO:0044424	intracellular part	GO:0009987	cellular process	GO:0005488	binding	GO:0005623	cell
pomegranate_c54455	cytochrome p450	7.91919e-27	389	366	3	368	12	C;GO:0009507;chloroplast;P;GO:0055114;oxidation-reduction process;F;GO:0020037;heme binding	GO:0055114	oxidation-reduction process	GO:0020037	heme binding	GO:0009507	chloroplast	GO:0008152	metabolic process	GO:0005488	binding	GO:0009536	plastid
pomegranate_rep_c50550	cytosolic phosphoglucomutase	4.09163e-42	389	285	103	387	15	C;GO:0044445;cytosolic part;P;GO:0048229;gametophyte development;F;GO:0004614;phosphoglucomutase activity	GO:0048229	gametophyte development	GO:0004614	phosphoglucomutase activity	GO:0044445	cytosolic part	GO:0008150	biological_process	GO:0003824	catalytic activity	GO:0005829	cytosol
pomegranate_c28037	g-type lectin s-receptor-like serine threonine-protein kinase rlk1	8.44133e-37	389	165	205	369	6	C;GO:0016023;cytoplasmic membrane-bounded vesicle;P;GO:0048544;recognition of pollen;F;GO:0005524;ATP binding	GO:0048544	recognition of pollen	GO:0005524	ATP binding	GO:0016023	cytoplasmic membrane-bounded vesicle	GO:0009987	cellular process	GO:0005488	binding	GO:0005737	cytoplasm
pomegranate_c60280	hop-interacting protein thi018	2.01018e-09	389	159	230	388	NA	NA	NA	NA	NA	NA	NA	NA	NA	NA	NA	NA	NA	NA
pomegranate_c50400	nbs-lrr resistance protein	6.29328e-28	389	222	168	389	2	P;GO:0050896;response to stimulus;F;GO:0032559;adenyl ribonucleotide binding	GO:0050896	response to stimulus	GO:0032559	adenyl ribonucleotide binding	NA	NA	GO:0008150	biological_process	GO:0005488	binding	NA	NA
pomegranate_rep_c60086	oligosaccharyltransferase complex subunit beta	1.48658e-41	389	153	235	387	16	C;GO:0016023;cytoplasmic membrane-bounded vesicle;P;GO:0048193;Golgi vesicle transport;F;GO:0004579;dolichyl-diphosphooligosaccharide-protein glycotransferase activity	GO:0048193	Golgi vesicle transport	GO:0004579	dolichyl-diphosphooligosaccharide-protein glycotransferase activity	GO:0016023	cytoplasmic membrane-bounded vesicle	GO:0009987	cellular process	GO:0016740	transferase activity	GO:0005737	cytoplasm
pomegranate_c46564	pentatricopeptide repeat-containing protein	1.91392e-19	389	222	234	13	2	C;GO:0009507;chloroplast;P;GO:0048573;photoperiodism, flowering	GO:0048573	photoperiodism, flowering	NA	NA	GO:0009507	chloroplast	GO:0009791	post-embryonic development	NA	NA	GO:0009536	plastid
pomegranate_rep_c64895	plasma membrane h+atpase	1.11101e-41	389	225	41	265	14	C;GO:0016021;integral to membrane;P;GO:0015992;proton transport;F;GO:0046872;metal ion binding	GO:0015992	proton transport	GO:0046872	metal ion binding	GO:0016021	integral to membrane	GO:0008150	biological_process	GO:0005488	binding	GO:0016020	membrane
pomegranate_c55803	protein	1.44128e-33	389	162	296	135	1	C;GO:0071944;cell periphery	NA	NA	NA	NA	GO:0071944	cell periphery	NA	NA	NA	NA	GO:0005623	cell
pomegranate_rep_c39593	protein	1.0728e-15	389	213	177	389	2	P;GO:0008152;metabolic process;F;GO:0016616;oxidoreductase activity, acting on the CH-OH group of donors, NAD or NADP as acceptor	GO:0008152	metabolic process	GO:0016616	oxidoreductase activity, acting on the CH-OH group of donors, NAD or NADP as acceptor	NA	NA	GO:0008150	biological_process	GO:0003824	catalytic activity	NA	NA
pomegranate_rep_c65615	regulator of chromosome expressed	4.66865e-13	389	381	2	382	NA	NA	NA	NA	NA	NA	NA	NA	NA	NA	NA	NA	NA	NA
pomegranate_rep_c61211	sec14 cytosolic factor	1.95509e-17	389	195	194	388	1	C;GO:0005886;plasma membrane	NA	NA	NA	NA	GO:0005886	plasma membrane	NA	NA	NA	NA	GO:0016020	membrane
pomegranate_rep_c46674	serine carboxypeptidase-like 18	7.93758e-19	389	213	165	377	1	F;GO:0016787;hydrolase activity	NA	NA	GO:0016787	hydrolase activity	NA	NA	NA	NA	GO:0003824	catalytic activity	NA	NA
pomegranate_rep_c27688	tir-nbs-lrr rct1-like resistance protein	8.75344e-08	389	306	361	56	NA	NA	NA	NA	NA	NA	NA	NA	NA	NA	NA	NA	NA	NA
pomegranate_rep_c48467	ubiquitin carboxyl-terminal hydrolase 5-like	1.44657e-20	389	213	176	388	6	C;GO:0005634;nucleus;P;GO:0016579;protein deubiquitination;F;GO:0004843;ubiquitin-specific protease activity	GO:0016579	protein deubiquitination	GO:0004843	ubiquitin-specific protease activity	GO:0005634	nucleus	GO:0019538	protein metabolic process	GO:0016787	hydrolase activity	GO:0005623	cell
pomegranate_c52664	wd-40 repeat family protein	3.62367e-29	389	240	350	111	19	C;GO:0080008;CUL4-RING ubiquitin ligase complex;P;GO:0051567;histone H3-K9 methylation;F;GO:0004402;histone acetyltransferase activity	GO:0051567	histone H3-K9 methylation	GO:0004402	histone acetyltransferase activity	GO:0080008	CUL4-RING ubiquitin ligase complex	GO:0019538	protein metabolic process	GO:0016740	transferase activity	GO:0005623	cell
pomegranate_c35519	No hit	NA	389	324	65	388	NA	NA	NA	NA	NA	NA	NA	NA	NA	NA	NA	NA	NA	NA
pomegranate_c47267	No hit	NA	389	237	153	389	NA	NA	NA	NA	NA	NA	NA	NA	NA	NA	NA	NA	NA	NA
pomegranate_c48154	No hit	NA	389	207	183	389	NA	NA	NA	NA	NA	NA	NA	NA	NA	NA	NA	NA	NA	NA
pomegranate_c48700	No hit	NA	389	267	269	3	NA	NA	NA	NA	NA	NA	NA	NA	NA	NA	NA	NA	NA	NA
pomegranate_c56735	No hit	NA	389	174	61	234	NA	NA	NA	NA	NA	NA	NA	NA	NA	NA	NA	NA	NA	NA
pomegranate_rep_c32417	No hit	NA	389	225	225	1	NA	NA	NA	NA	NA	NA	NA	NA	NA	NA	NA	NA	NA	NA
pomegranate_rep_c41247	No hit	NA	389	153	94	246	NA	NA	NA	NA	NA	NA	NA	NA	NA	NA	NA	NA	NA	NA
pomegranate_rep_c63076	No hit	NA	389	204	256	53	NA	NA	NA	NA	NA	NA	NA	NA	NA	NA	NA	NA	NA	NA
pomegranate_rep_c63216	aspartate aminotransferase	2.34466e-44	390	282	389	108	27	C;GO:0005829;cytosol;P;GO:0046686;response to cadmium ion;F;GO:0080130;L-phenylalanine:2-oxoglutarate aminotransferase activity	GO:0046686	response to cadmium ion	GO:0080130	L-phenylalanine:2-oxoglutarate aminotransferase activity	GO:0005829	cytosol	GO:0008150	biological_process	GO:0016740	transferase activity	GO:0005737	cytoplasm
pomegranate_rep_c61935	at1g05520 t25n20_16	1.88229e-10	390	225	225	1	1	P;GO:0006810;transport	GO:0006810	transport	NA	NA	NA	NA	GO:0008150	biological_process	NA	NA	NA	NA
pomegranate_c65123	cation-transporting atpase	1.39787e-23	390	246	144	389	9	C;GO:0016529;sarcoplasmic reticulum;P;GO:0030968;endoplasmic reticulum unfolded protein response;F;GO:0005516;calmodulin binding	GO:0030968	endoplasmic reticulum unfolded protein response	GO:0005516	calmodulin binding	GO:0016529	sarcoplasmic reticulum	GO:0009987	cellular process	GO:0005515	protein binding	GO:0005783	endoplasmic reticulum
pomegranate_rep_c34460	defender against cell death 1	6.03905e-27	390	330	46	375	4	C;GO:0016020;membrane;P;GO:0043069;negative regulation of programmed cell death;F;GO:0016740;transferase activity	GO:0043069	negative regulation of programmed cell death	GO:0016740	transferase activity	GO:0016020	membrane	GO:0016265	death	GO:0003824	catalytic activity	GO:0005575	cellular_component
pomegranate_c63009	fyve finger-containing phosphoinositide	1.59937e-19	390	159	68	226	5	C;GO:0005634;nucleus;P;GO:0046854;phosphatidylinositol phosphorylation;F;GO:0016308;1-phosphatidylinositol-4-phosphate 5-kinase activity	GO:0046854	phosphatidylinositol phosphorylation	GO:0016308	1-phosphatidylinositol-4-phosphate 5-kinase activity	GO:0005634	nucleus	GO:0009987	cellular process	GO:0016740	transferase activity	GO:0005623	cell
pomegranate_rep_c34584	gtp-binding protein	2.33354e-38	390	201	202	2	8	C;GO:0009506;plasmodesma;P;GO:0046686;response to cadmium ion;F;GO:0005525;GTP binding	GO:0046686	response to cadmium ion	GO:0005525	GTP binding	GO:0009506	plasmodesma	GO:0008150	biological_process	GO:0005488	binding	GO:0005575	cellular_component
pomegranate_rep_c46080	lipid binding	3.9326e-10	390	186	103	288	NA	NA	NA	NA	NA	NA	NA	NA	NA	NA	NA	NA	NA	NA
pomegranate_c47557	lysosomal acid phosphatase	7.32668e-65	390	360	29	388	NA	NA	NA	NA	NA	NA	NA	NA	NA	NA	NA	NA	NA	NA
pomegranate_c59336	major facilitator protein	5.88957e-17	390	297	371	75	1	C;GO:0016020;membrane	NA	NA	NA	NA	GO:0016020	membrane	NA	NA	NA	NA	GO:0005575	cellular_component
pomegranate_c55051	phi-1-like phosphate-induced protein	1.46571e-22	390	216	174	389	2	C;GO:0016023;cytoplasmic membrane-bounded vesicle	NA	NA	NA	NA	GO:0016023	cytoplasmic membrane-bounded vesicle	NA	NA	NA	NA	GO:0005737	cytoplasm
pomegranate_c63243	potassium channel	1.25922e-24	390	375	378	4	4	C;GO:0008076;voltage-gated potassium channel complex;P;GO:0055085;transmembrane transport;F;GO:0005249;voltage-gated potassium channel activity	GO:0055085	transmembrane transport	GO:0005249	voltage-gated potassium channel activity	GO:0008076	voltage-gated potassium channel complex	GO:0009987	cellular process	GO:0005215	transporter activity	GO:0016020	membrane
pomegranate_rep_c47364	protein	9.02417e-23	390	228	322	95	24	C;GO:0045298;tubulin complex;P;GO:0046251;limonene catabolic process;F;GO:0050662;coenzyme binding	GO:0046251	limonene catabolic process	GO:0050662	coenzyme binding	GO:0045298	tubulin complex	GO:0009987	cellular process	GO:0005488	binding	GO:0005856	cytoskeleton
pomegranate_rep_c37769	protein yippee-like at5g53940-like	2.31484e-10	390	195	98	292	1	C;GO:0005634;nucleus	NA	NA	NA	NA	GO:0005634	nucleus	NA	NA	NA	NA	GO:0005623	cell
pomegranate_rep_c51269	uncharacterized protein loc100255528	1.03909e-10	390	189	156	344	NA	NA	NA	NA	NA	NA	NA	NA	NA	NA	NA	NA	NA	NA
pomegranate_c22656	No hit	NA	390	189	258	70	NA	NA	NA	NA	NA	NA	NA	NA	NA	NA	NA	NA	NA	NA
pomegranate_c46015	No hit	NA	390	186	97	282	NA	NA	NA	NA	NA	NA	NA	NA	NA	NA	NA	NA	NA	NA
pomegranate_c51582	No hit	NA	390	171	291	121	NA	NA	NA	NA	NA	NA	NA	NA	NA	NA	NA	NA	NA	NA
pomegranate_c52341	No hit	NA	390	189	384	196	NA	NA	NA	NA	NA	NA	NA	NA	NA	NA	NA	NA	NA	NA
pomegranate_c57976	No hit	NA	390	318	56	373	NA	NA	NA	NA	NA	NA	NA	NA	NA	NA	NA	NA	NA	NA
pomegranate_c58621	No hit	NA	390	261	41	301	NA	NA	NA	NA	NA	NA	NA	NA	NA	NA	NA	NA	NA	NA
pomegranate_c63192	No hit	NA	390	345	345	1	NA	NA	NA	NA	NA	NA	NA	NA	NA	NA	NA	NA	NA	NA
pomegranate_rep_c47142	No hit	NA	390	195	7	201	NA	NA	NA	NA	NA	NA	NA	NA	NA	NA	NA	NA	NA	NA
pomegranate_rep_c47213	No hit	NA	390	162	189	350	NA	NA	NA	NA	NA	NA	NA	NA	NA	NA	NA	NA	NA	NA
pomegranate_rep_c56597	No hit	NA	390	300	388	89	NA	NA	NA	NA	NA	NA	NA	NA	NA	NA	NA	NA	NA	NA
pomegranate_rep_c62213	No hit	NA	390	228	367	140	NA	NA	NA	NA	NA	NA	NA	NA	NA	NA	NA	NA	NA	NA
pomegranate_rep_c47461	calcium-binding protein pbp1-like	6.9698e-07	391	276	334	59	NA	NA	NA	NA	NA	NA	NA	NA	NA	NA	NA	NA	NA	NA
pomegranate_rep_c46593	cinnamyl alcohol dehydrogenase-like protein	1.98462e-46	391	180	212	391	17	P;GO:0055114;oxidation-reduction process;F;GO:0046029;mannitol dehydrogenase activity	GO:0055114	oxidation-reduction process	GO:0046029	mannitol dehydrogenase activity	NA	NA	GO:0008152	metabolic process	GO:0003824	catalytic activity	NA	NA
pomegranate_c45167	deoxyhypusine synthase	2.69826e-43	391	219	220	2	5	P;GO:0050983;deoxyhypusine biosynthetic process from spermidine;F;GO:0050514;homospermidine synthase (spermidine-specific) activity	GO:0050983	deoxyhypusine biosynthetic process from spermidine	GO:0050514	homospermidine synthase (spermidine-specific) activity	NA	NA	GO:0009987	cellular process	GO:0016740	transferase activity	NA	NA
pomegranate_rep_c59237	fasciclin-like arabinogalactan protein 11	1.60999e-12	391	264	65	328	3	C;GO:0031225;anchored to membrane;P;GO:0009834;secondary cell wall biogenesis	GO:0009834	secondary cell wall biogenesis	NA	NA	GO:0031225	anchored to membrane	GO:0009987	cellular process	NA	NA	GO:0016020	membrane
pomegranate_c64849	hypothetical protein MTR_5g051000 [Medicago truncatula]	3.88397e-24	391	213	178	390	NA	NA	NA	NA	NA	NA	NA	NA	NA	NA	NA	NA	NA	NA
pomegranate_rep_c50787	nac transcription factor-like 9	6.24684e-21	391	174	20	193	13	C;GO:0005667;transcription factor complex;P;GO:0045892;negative regulation of transcription, DNA-dependent;F;GO:0005516;calmodulin binding	GO:0045892	negative regulation of transcription, DNA-dependent	GO:0005516	calmodulin binding	GO:0005667	transcription factor complex	GO:0009987	cellular process	GO:0005515	protein binding	GO:0005654	nucleoplasm
pomegranate_rep_c54770	plasma membrane intrinsic protein	2.19845e-23	391	195	5	199	NA	NA	NA	NA	NA	NA	NA	NA	NA	NA	NA	NA	NA	NA
pomegranate_c58811	protein	1.31314e-43	391	231	233	3	3	C;GO:0016021;integral to membrane;P;GO:0008643;carbohydrate transport	GO:0008643	carbohydrate transport	NA	NA	GO:0016021	integral to membrane	GO:0008150	biological_process	NA	NA	GO:0016020	membrane
pomegranate_c59602	protein	5.98951e-33	391	330	60	389	14	C;GO:0016020;membrane;P;GO:0050665;hydrogen peroxide biosynthetic process	GO:0050665	hydrogen peroxide biosynthetic process	NA	NA	GO:0016020	membrane	GO:0009987	cellular process	NA	NA	GO:0005575	cellular_component
pomegranate_rep_c34944	serine	2.54634e-13	391	246	144	389	2	P;GO:0006508;proteolysis;F;GO:0004185;serine-type carboxypeptidase activity	GO:0006508	proteolysis	GO:0004185	serine-type carboxypeptidase activity	NA	NA	GO:0019538	protein metabolic process	GO:0016787	hydrolase activity	NA	NA
pomegranate_c61724	uncharacterized protein	5.54415e-10	391	204	186	389	4	P;GO:0080167;response to karrikin	GO:0080167	response to karrikin	NA	NA	NA	NA	GO:0009628	response to abiotic stimulus	NA	NA	NA	NA
pomegranate_rep_c50822	uncharacterized protein loc100248501	9.68633e-09	391	321	70	390	2	C;GO:0005634;nucleus;P;GO:0009755;hormone-mediated signaling pathway	GO:0009755	hormone-mediated signaling pathway	NA	NA	GO:0005634	nucleus	GO:0009987	cellular process	NA	NA	GO:0005623	cell
pomegranate_c34544	No hit	NA	391	189	201	389	NA	NA	NA	NA	NA	NA	NA	NA	NA	NA	NA	NA	NA	NA
pomegranate_c51528	No hit	NA	391	249	291	43	NA	NA	NA	NA	NA	NA	NA	NA	NA	NA	NA	NA	NA	NA
pomegranate_c63813	No hit	NA	391	207	375	169	NA	NA	NA	NA	NA	NA	NA	NA	NA	NA	NA	NA	NA	NA
pomegranate_rep_c47509	No hit	NA	391	291	317	27	NA	NA	NA	NA	NA	NA	NA	NA	NA	NA	NA	NA	NA	NA
pomegranate_rep_c51925	No hit	NA	391	228	228	1	NA	NA	NA	NA	NA	NA	NA	NA	NA	NA	NA	NA	NA	NA
pomegranate_rep_c52661	No hit	NA	391	165	165	1	NA	NA	NA	NA	NA	NA	NA	NA	NA	NA	NA	NA	NA	NA
pomegranate_rep_c61981	No hit	NA	391	246	246	1	NA	NA	NA	NA	NA	NA	NA	NA	NA	NA	NA	NA	NA	NA
pomegranate_c46440	4-hydroxybenzoate octaprenyltransferase	3.9326e-10	392	210	53	262	NA	NA	NA	NA	NA	NA	NA	NA	NA	NA	NA	NA	NA	NA
pomegranate_c47089	chromodomain helicase dna binding protein	4.05067e-31	392	207	107	313	15	C;GO:0005634;nucleus;P;GO:0071555;cell wall organization;F;GO:0008270;zinc ion binding	GO:0071555	cell wall organization	GO:0008270	zinc ion binding	GO:0005634	nucleus	GO:0016043	cellular component organization	GO:0005488	binding	GO:0005623	cell
pomegranate_c50659	dead-box atp-dependent rna helicase 38-like	3.19476e-36	392	267	106	372	6	C;GO:0044424;intracellular part;P;GO:0009266;response to temperature stimulus;F;GO:0008026;ATP-dependent helicase activity	GO:0009266	response to temperature stimulus	GO:0008026	ATP-dependent helicase activity	GO:0044424	intracellular part	GO:0009628	response to abiotic stimulus	GO:0016787	hydrolase activity	GO:0005623	cell
pomegranate_c62329	disease resistance rpp13-like protein 1-like	1.09419e-10	392	198	194	391	1	F;GO:0016787;hydrolase activity	NA	NA	GO:0016787	hydrolase activity	NA	NA	NA	NA	GO:0003824	catalytic activity	NA	NA
pomegranate_rep_c46279	dolichol-phosphate mannosyltransferase	3.29076e-49	392	294	33	326	12	C;GO:0033185;dolichol-phosphate-mannose synthase complex;P;GO:0060359;response to ammonium ion;F;GO:0004686;elongation factor-2 kinase activity	GO:0060359	response to ammonium ion	GO:0004686	elongation factor-2 kinase activity	GO:0033185	dolichol-phosphate-mannose synthase complex	GO:0008150	biological_process	GO:0016740	transferase activity	GO:0005623	cell
pomegranate_c58825	mutator transposase	5.63929e-33	392	198	198	1	1	F;GO:0005488;binding	NA	NA	GO:0005488	binding	NA	NA	NA	NA	GO:0003674	molecular_function	NA	NA
pomegranate_rep_c45873	pathogenesis-related protein 4	1.53572e-30	392	354	354	1	2	P;GO:0050832;defense response to fungus	GO:0050832	defense response to fungus	NA	NA	NA	NA	GO:0009607	response to biotic stimulus	NA	NA	NA	NA
pomegranate_c59177	pentatricopeptide repeat-containing protein	4.78905e-21	392	318	382	65	6	C;GO:0009507;chloroplast;P;GO:0045036;protein targeting to chloroplast	GO:0045036	protein targeting to chloroplast	NA	NA	GO:0009507	chloroplast	GO:0009987	cellular process	NA	NA	GO:0009536	plastid
pomegranate_rep_c25795	peptidylprolyl isomerase	1.1767e-36	392	270	270	1	13	C;GO:0016020;membrane;P;GO:0070370;cellular heat acclimation;F;GO:0005528;FK506 binding	GO:0070370	cellular heat acclimation	GO:0005528	FK506 binding	GO:0016020	membrane	GO:0009987	cellular process	GO:0005488	binding	GO:0005575	cellular_component
pomegranate_rep_c54943	photosystem ii protein partial	1.15316e-23	392	189	202	390	12	C;GO:0030076;light-harvesting complex;P;GO:0009772;photosynthetic electron transport in photosystem II;F;GO:0045156;electron transporter, transferring electrons within the cyclic electron transport pathway of photosynthesis activity	GO:0009772	photosynthetic electron transport in photosystem II	GO:0045156	electron transporter, transferring electrons within the cyclic electron transport pathway of photosynthesis activity	GO:0030076	light-harvesting complex	GO:0015979	photosynthesis	GO:0003674	molecular_function	GO:0005623	cell
pomegranate_rep_c52657	plasma membrane h+atpase	2.09578e-56	392	336	37	372	6	C;GO:0005886;plasma membrane;P;GO:0046034;ATP metabolic process;F;GO:0016887;ATPase activity	GO:0046034	ATP metabolic process	GO:0016887	ATPase activity	GO:0005886	plasma membrane	GO:0009987	cellular process	GO:0016787	hydrolase activity	GO:0016020	membrane
pomegranate_c65370	predicted protein [Populus trichocarpa]	2.33375e-16	392	228	1	228	1	C;GO:0005886;plasma membrane	NA	NA	NA	NA	GO:0005886	plasma membrane	NA	NA	NA	NA	GO:0016020	membrane
pomegranate_rep_c34196	probable atp-dependent rna helicase ddx17-like	4.13396e-68	392	165	228	392	3	F;GO:0008026;ATP-dependent helicase activity	NA	NA	GO:0008026	ATP-dependent helicase activity	NA	NA	NA	NA	GO:0016787	hydrolase activity	NA	NA
pomegranate_rep_c63394	protein	7.33199e-27	392	186	187	2	2	C;GO:0009506;plasmodesma	NA	NA	NA	NA	GO:0009506	plasmodesma	NA	NA	NA	NA	GO:0005575	cellular_component
pomegranate_c49685	staphylococcal nuclease domain-containing protein 1	1.20097e-08	392	270	270	1	NA	NA	NA	NA	NA	NA	NA	NA	NA	NA	NA	NA	NA	NA
pomegranate_rep_c38513	transcription factor, putative [Ricinus communis]	2.84112e-08	392	189	269	81	NA	NA	NA	NA	NA	NA	NA	NA	NA	NA	NA	NA	NA	NA
pomegranate_c57280	uncharacterized protein	1.53929e-22	392	168	223	390	1	C;GO:0009507;chloroplast	NA	NA	NA	NA	GO:0009507	chloroplast	NA	NA	NA	NA	GO:0009536	plastid
pomegranate_c37149	No hit	NA	392	174	321	148	NA	NA	NA	NA	NA	NA	NA	NA	NA	NA	NA	NA	NA	NA
pomegranate_c38177	No hit	NA	392	375	15	389	NA	NA	NA	NA	NA	NA	NA	NA	NA	NA	NA	NA	NA	NA
pomegranate_c46552	No hit	NA	392	159	358	200	NA	NA	NA	NA	NA	NA	NA	NA	NA	NA	NA	NA	NA	NA
pomegranate_c48788	No hit	NA	392	240	144	383	NA	NA	NA	NA	NA	NA	NA	NA	NA	NA	NA	NA	NA	NA
pomegranate_c64535	No hit	NA	392	198	192	389	NA	NA	NA	NA	NA	NA	NA	NA	NA	NA	NA	NA	NA	NA
pomegranate_rep_c42542	No hit	NA	392	162	230	391	NA	NA	NA	NA	NA	NA	NA	NA	NA	NA	NA	NA	NA	NA
pomegranate_rep_c59151	No hit	NA	392	162	38	199	NA	NA	NA	NA	NA	NA	NA	NA	NA	NA	NA	NA	NA	NA
pomegranate_rep_c60518	No hit	NA	392	153	368	216	NA	NA	NA	NA	NA	NA	NA	NA	NA	NA	NA	NA	NA	NA
pomegranate_rep_c49566	(-)-germacrene d synthase	6.90956e-23	393	288	17	304	3	P;GO:0008152;metabolic process;F;GO:0010333;terpene synthase activity	GO:0008152	metabolic process	GO:0010333	terpene synthase activity	NA	NA	GO:0008150	biological_process	GO:0003824	catalytic activity	NA	NA
pomegranate_rep_c46644	26s proteasome regulatory subunit	3.92349e-18	393	153	222	70	18	C;GO:0009507;chloroplast;P;GO:0080129;proteasome core complex assembly;F;GO:0030234;enzyme regulator activity	GO:0080129	proteasome core complex assembly	GO:0030234	enzyme regulator activity	GO:0009507	chloroplast	GO:0016043	cellular component organization	GO:0003674	molecular_function	GO:0009536	plastid
pomegranate_rep_c61214	40s ribosomal protein	1.65224e-08	393	282	110	391	1	C;GO:0005622;intracellular	NA	NA	NA	NA	GO:0005622	intracellular	NA	NA	NA	NA	GO:0005623	cell
pomegranate_rep_c67484	60s ribosomal protein l10a-1	3.15768e-45	393	333	61	393	9	C;GO:0022625;cytosolic large ribosomal subunit;P;GO:0048569;post-embryonic organ development;F;GO:0003735;structural constituent of ribosome	GO:0048569	post-embryonic organ development	GO:0003735	structural constituent of ribosome	GO:0022625	cytosolic large ribosomal subunit	GO:0008150	biological_process	GO:0005198	structural molecule activity	GO:0005840	ribosome
pomegranate_rep_c48102	arginyl-trna--protein transferase 1-like	1.35162e-10	393	243	125	367	3	P;GO:0044267;cellular protein metabolic process;F;GO:0016746;transferase activity, transferring acyl groups	GO:0044267	cellular protein metabolic process	GO:0016746	transferase activity, transferring acyl groups	NA	NA	GO:0019538	protein metabolic process	GO:0016740	transferase activity	NA	NA
pomegranate_rep_c29818	histone h2b	3.97614e-31	393	231	337	107	5	C;GO:0009507;chloroplast;P;GO:0006334;nucleosome assembly;F;GO:0003677;DNA binding	GO:0006334	nucleosome assembly	GO:0003677	DNA binding	GO:0009507	chloroplast	GO:0016043	cellular component organization	GO:0005488	binding	GO:0009536	plastid
pomegranate_rep_c58063	lipid transfer protein	6.47355e-14	393	273	363	91	2	P;GO:0006869;lipid transport;F;GO:0008289;lipid binding	GO:0006869	lipid transport	GO:0008289	lipid binding	NA	NA	GO:0008150	biological_process	GO:0005488	binding	NA	NA
pomegranate_rep_c55005	mitochondrial import inner membrane translocase subunit tim13	8.58898e-18	393	195	17	211	9	C;GO:0009941;chloroplast envelope;P;GO:0045165;cell fate commitment;F;GO:0015450;P-P-bond-hydrolysis-driven protein transmembrane transporter activity	GO:0045165	cell fate commitment	GO:0015450	P-P-bond-hydrolysis-driven protein transmembrane transporter activity	GO:0009941	chloroplast envelope	GO:0030154	cell differentiation	GO:0005215	transporter activity	GO:0009536	plastid
pomegranate_c47155	nadh:ubiquinone oxidoreductase subunit-	3.60616e-22	393	174	77	250	11	C;GO:0016020;membrane;P;GO:0015992;proton transport;F;GO:0009055;electron carrier activity	GO:0015992	proton transport	GO:0009055	electron carrier activity	GO:0016020	membrane	GO:0008150	biological_process	GO:0003674	molecular_function	GO:0005575	cellular_component
pomegranate_c49042	protein tornado 1	7.58581e-29	393	180	182	3	15	C;GO:0005829;cytosol;P;GO:0052546;cell wall pectin metabolic process;F;GO:0008565;protein transporter activity	GO:0052546	cell wall pectin metabolic process	GO:0008565	protein transporter activity	GO:0005829	cytosol	GO:0016043	cellular component organization	GO:0005215	transporter activity	GO:0005737	cytoplasm
pomegranate_c52860	regulation of nuclear pre-mrna domain-containing protein 1b	4.28408e-23	393	180	285	106	NA	NA	NA	NA	NA	NA	NA	NA	NA	NA	NA	NA	NA	NA
pomegranate_rep_c63145	ribosomal protein l17	3.98874e-48	393	186	206	391	4	C;GO:0015934;large ribosomal subunit;P;GO:0042254;ribosome biogenesis;F;GO:0003735;structural constituent of ribosome	GO:0042254	ribosome biogenesis	GO:0003735	structural constituent of ribosome	GO:0015934	large ribosomal subunit	GO:0009987	cellular process	GO:0005198	structural molecule activity	GO:0005840	ribosome
pomegranate_rep_c41474	translation initiation factor eif-2b subunit delta-like	1.24112e-36	393	219	314	96	8	C;GO:0005851;eukaryotic translation initiation factor 2B complex;P;GO:0045947;negative regulation of translational initiation;F;GO:0005525;GTP binding	GO:0045947	negative regulation of translational initiation	GO:0005525	GTP binding	GO:0005851	eukaryotic translation initiation factor 2B complex	GO:0019538	protein metabolic process	GO:0005488	binding	GO:0005737	cytoplasm
pomegranate_rep_c68522	uncharacterized protein loc310926	9.31692e-28	393	243	150	392	NA	NA	NA	NA	NA	NA	NA	NA	NA	NA	NA	NA	NA	NA
pomegranate_c47765	No hit	NA	393	210	212	3	NA	NA	NA	NA	NA	NA	NA	NA	NA	NA	NA	NA	NA	NA
pomegranate_c47812	No hit	NA	393	195	271	77	NA	NA	NA	NA	NA	NA	NA	NA	NA	NA	NA	NA	NA	NA
pomegranate_c49630	No hit	NA	393	162	117	278	NA	NA	NA	NA	NA	NA	NA	NA	NA	NA	NA	NA	NA	NA
pomegranate_c51352	No hit	NA	393	177	24	200	NA	NA	NA	NA	NA	NA	NA	NA	NA	NA	NA	NA	NA	NA
pomegranate_c61001	No hit	NA	393	219	220	2	NA	NA	NA	NA	NA	NA	NA	NA	NA	NA	NA	NA	NA	NA
pomegranate_rep_c50247	No hit	NA	393	195	297	103	NA	NA	NA	NA	NA	NA	NA	NA	NA	NA	NA	NA	NA	NA
pomegranate_rep_c9579	No hit	NA	393	183	96	278	NA	NA	NA	NA	NA	NA	NA	NA	NA	NA	NA	NA	NA	NA
pomegranate_rep_c60335	40s ribosomal protein s29	1.39546e-15	394	213	181	393	5	C;GO:0022627;cytosolic small ribosomal subunit;P;GO:0042254;ribosome biogenesis;F;GO:0003735;structural constituent of ribosome	GO:0042254	ribosome biogenesis	GO:0003735	structural constituent of ribosome	GO:0022627	cytosolic small ribosomal subunit	GO:0009987	cellular process	GO:0005198	structural molecule activity	GO:0005840	ribosome
pomegranate_c63291	atp-dependent dna helicase 2 subunit ku80-like	1.11244e-34	394	258	258	1	13	C;GO:0005958;DNA-dependent protein kinase-DNA ligase 4 complex;P;GO:0051567;histone H3-K9 methylation;F;GO:0005515;protein binding	GO:0051567	histone H3-K9 methylation	GO:0005515	protein binding	GO:0005958	DNA-dependent protein kinase-DNA ligase 4 complex	GO:0019538	protein metabolic process	GO:0005488	binding	GO:0005634	nucleus
pomegranate_c54350	cytochrome p450 liketbp	8.10041e-35	394	159	328	170	1	C;GO:0005739;mitochondrion	NA	NA	NA	NA	GO:0005739	mitochondrion	NA	NA	NA	NA	GO:0005737	cytoplasm
pomegranate_c33595	exonuclease-like protein	1.28528e-24	394	228	230	3	2	C;GO:0005622;intracellular;P;GO:0007346;regulation of mitotic cell cycle	GO:0007346	regulation of mitotic cell cycle	NA	NA	GO:0005622	intracellular	GO:0009987	cellular process	NA	NA	GO:0005623	cell
pomegranate_c54957	feruloyl esterase a	4.39293e-25	394	366	367	2	4	C;GO:0044444;cytoplasmic part;F;GO:0016787;hydrolase activity	NA	NA	GO:0016787	hydrolase activity	GO:0044444	cytoplasmic part	NA	NA	GO:0003824	catalytic activity	GO:0005737	cytoplasm
pomegranate_rep_c42913	gibberellin 20	2.30948e-18	394	288	99	386	3	C;GO:0005737;cytoplasm;P;GO:0008152;metabolic process;F;GO:0016706;oxidoreductase activity, acting on paired donors, with incorporation or reduction of molecular oxygen, 2-oxoglutarate as one donor, and incorporation of one atom each of oxygen into both d	GO:0008152	metabolic process	GO:0016706	oxidoreductase activity, acting on paired donors, with incorporation or reduction of molecular oxygen, 2-oxoglutarate as one donor, and incorporation of one atom each of oxygen into both donors	GO:0005737	cytoplasm	GO:0008150	biological_process	GO:0003824	catalytic activity	GO:0005623	cell
pomegranate_rep_c49239	glutathione-regulated potassium-efflux system protein	2.52114e-32	394	180	12	191	7	C;GO:0016021;integral to membrane;P;GO:0055085;transmembrane transport;F;GO:0015386;potassium:hydrogen antiporter activity	GO:0055085	transmembrane transport	GO:0015386	potassium:hydrogen antiporter activity	GO:0016021	integral to membrane	GO:0009987	cellular process	GO:0005215	transporter activity	GO:0016020	membrane
pomegranate_c33979	hypothetical protein PFLU3835 [Pseudomonas fluorescens SBW25]	9.6787e-25	394	204	189	392	NA	NA	NA	NA	NA	NA	NA	NA	NA	NA	NA	NA	NA	NA
pomegranate_rep_c47477	intracellular cystatin	4.05077e-23	394	150	151	2	3	C;GO:0005622;intracellular;P;GO:0010466;negative regulation of peptidase activity;F;GO:0004866;endopeptidase inhibitor activity	GO:0010466	negative regulation of peptidase activity	GO:0004866	endopeptidase inhibitor activity	GO:0005622	intracellular	GO:0008152	metabolic process	GO:0030234	enzyme regulator activity	GO:0005623	cell
pomegranate_c47971	protein	6.97279e-40	394	309	34	342	9	C;GO:0005634;nucleus;P;GO:0050994;regulation of lipid catabolic process;F;GO:0004842;ubiquitin-protein ligase activity	GO:0050994	regulation of lipid catabolic process	GO:0004842	ubiquitin-protein ligase activity	GO:0005634	nucleus	GO:0009056	catabolic process	GO:0003824	catalytic activity	GO:0005623	cell
pomegranate_rep_c46482	protein	1.49092e-17	394	255	132	386	18	C;GO:0045298;tubulin complex;P;GO:0048829;root cap development;F;GO:0043621;protein self-association	GO:0048829	root cap development	GO:0043621	protein self-association	GO:0045298	tubulin complex	GO:0008150	biological_process	GO:0005515	protein binding	GO:0005856	cytoskeleton
pomegranate_rep_c48325	protein	2.60743e-46	394	372	21	392	1	C;GO:0005737;cytoplasm	NA	NA	NA	NA	GO:0005737	cytoplasm	NA	NA	NA	NA	GO:0005623	cell
pomegranate_rep_c65161	protein ethylene insensitive 3-like	2.05993e-38	394	288	288	1	20	C;GO:0005667;transcription factor complex;P;GO:0071281;cellular response to iron ion;F;GO:0005515;protein binding	GO:0071281	cellular response to iron ion	GO:0005515	protein binding	GO:0005667	transcription factor complex	GO:0009987	cellular process	GO:0005488	binding	GO:0005654	nucleoplasm
pomegranate_rep_c52911	sterol c-14 reductase	1.20839e-51	394	306	21	326	10	C;GO:0016023;cytoplasmic membrane-bounded vesicle;P;GO:0055114;oxidation-reduction process;F;GO:0050613;delta14-sterol reductase activity	GO:0055114	oxidation-reduction process	GO:0050613	delta14-sterol reductase activity	GO:0016023	cytoplasmic membrane-bounded vesicle	GO:0008152	metabolic process	GO:0003824	catalytic activity	GO:0005737	cytoplasm
pomegranate_c44041	thioesterase-like protein	1.02708e-21	394	231	118	348	3	C;GO:0009536;plastid;P;GO:0019344;cysteine biosynthetic process;F;GO:0047617;acyl-CoA hydrolase activity	GO:0019344	cysteine biosynthetic process	GO:0047617	acyl-CoA hydrolase activity	GO:0009536	plastid	GO:0009987	cellular process	GO:0016787	hydrolase activity	GO:0005737	cytoplasm
pomegranate_rep_c67493	ubiquitin-like protein	1.06287e-18	394	309	383	75	NA	NA	NA	NA	NA	NA	NA	NA	NA	NA	NA	NA	NA	NA
pomegranate_c63945	uncharacterized protein	1.53477e-17	394	324	14	337	NA	NA	NA	NA	NA	NA	NA	NA	NA	NA	NA	NA	NA	NA
pomegranate_c64037	uncharacterized protein loc100243726	2.19618e-16	394	258	91	348	NA	NA	NA	NA	NA	NA	NA	NA	NA	NA	NA	NA	NA	NA
pomegranate_rep_c45760	wuschel-related homeobox 4	1.69794e-29	394	309	27	335	7	C;GO:0005667;transcription factor complex;P;GO:0010067;procambium histogenesis;F;GO:0043565;sequence-specific DNA binding	GO:0010067	procambium histogenesis	GO:0043565	sequence-specific DNA binding	GO:0005667	transcription factor complex	GO:0009791	post-embryonic development	GO:0005488	binding	GO:0005654	nucleoplasm
pomegranate_rep_c48190	zinc finger	4.96322e-13	394	321	72	392	1	F;GO:0005488;binding	NA	NA	GO:0005488	binding	NA	NA	NA	NA	GO:0003674	molecular_function	NA	NA
pomegranate_c47703	No hit	NA	394	192	200	391	NA	NA	NA	NA	NA	NA	NA	NA	NA	NA	NA	NA	NA	NA
pomegranate_c52511	No hit	NA	394	333	334	2	NA	NA	NA	NA	NA	NA	NA	NA	NA	NA	NA	NA	NA	NA
pomegranate_rep_c34474	No hit	NA	394	162	213	52	NA	NA	NA	NA	NA	NA	NA	NA	NA	NA	NA	NA	NA	NA
pomegranate_rep_c48689	No hit	NA	394	240	16	255	NA	NA	NA	NA	NA	NA	NA	NA	NA	NA	NA	NA	NA	NA
pomegranate_rep_c53043	No hit	NA	394	186	207	392	NA	NA	NA	NA	NA	NA	NA	NA	NA	NA	NA	NA	NA	NA
pomegranate_rep_c63320	No hit	NA	394	213	214	2	NA	NA	NA	NA	NA	NA	NA	NA	NA	NA	NA	NA	NA	NA
pomegranate_rep_c68013	No hit	NA	394	186	207	392	NA	NA	NA	NA	NA	NA	NA	NA	NA	NA	NA	NA	NA	NA
pomegranate_c65209	40s ribosomal protein s11	8.40208e-24	395	165	113	277	3	C;GO:0044444;cytoplasmic part	NA	NA	NA	NA	GO:0044444	cytoplasmic part	NA	NA	NA	NA	GO:0005737	cytoplasm
pomegranate_c46367	amino acid abc atp-binding protein	7.4353e-61	395	381	381	1	4	P;GO:0006865;amino acid transport;F;GO:0015426;polar-amino acid-transporting ATPase activity	GO:0006865	amino acid transport	GO:0015426	polar-amino acid-transporting ATPase activity	NA	NA	GO:0008150	biological_process	GO:0016787	hydrolase activity	NA	NA
pomegranate_rep_c64176	btb and taz domain protein 4	1.53477e-17	395	186	209	394	12	C;GO:0005774;vacuolar membrane;P;GO:0044260;cellular macromolecule metabolic process;F;GO:0005516;calmodulin binding	GO:0044260	cellular macromolecule metabolic process	GO:0005516	calmodulin binding	GO:0005774	vacuolar membrane	GO:0009987	cellular process	GO:0005515	protein binding	GO:0016020	membrane
pomegranate_c63035	della protein	7.29261e-52	395	354	356	3	1	P;GO:0006355;regulation of transcription, DNA-dependent	GO:0006355	regulation of transcription, DNA-dependent	NA	NA	NA	NA	GO:0009987	cellular process	NA	NA	NA	NA
pomegranate_c64802	dna replication factor c complex subunit 2	8.15697e-11	395	210	212	3	8	C;GO:0042575;DNA polymerase complex;P;GO:0006260;DNA replication;F;GO:0016887;ATPase activity	GO:0006260	DNA replication	GO:0016887	ATPase activity	GO:0042575	DNA polymerase complex	GO:0009987	cellular process	GO:0016787	hydrolase activity	GO:0005623	cell
pomegranate_rep_c48526	f-box family protein	1.29625e-24	395	270	360	91	1	P;GO:0007275;multicellular organismal development	GO:0007275	multicellular organismal development	NA	NA	NA	NA	GO:0008150	biological_process	NA	NA	NA	NA
pomegranate_c47385	glycerol-3-phosphate acyltransferase 5	2.26172e-61	395	333	41	373	9	C;GO:0005576;extracellular region;P;GO:0042967;acyl-carrier-protein biosynthetic process;F;GO:0008514;organic anion transmembrane transporter activity	GO:0042967	acyl-carrier-protein biosynthetic process	GO:0008514	organic anion transmembrane transporter activity	GO:0005576	extracellular region	GO:0009058	biosynthetic process	GO:0005215	transporter activity	GO:0005575	cellular_component
pomegranate_c47720	heparan-alpha-glucosaminide n-acetyltransferase-like	9.58097e-09	395	186	199	14	1	C;GO:0016020;membrane	NA	NA	NA	NA	GO:0016020	membrane	NA	NA	NA	NA	GO:0005575	cellular_component
pomegranate_rep_c47913	microtubule organization protein	8.38261e-32	395	330	331	2	20	C;GO:0045298;tubulin complex;P;GO:0051567;histone H3-K9 methylation;F;GO:0008017;microtubule binding	GO:0051567	histone H3-K9 methylation	GO:0008017	microtubule binding	GO:0045298	tubulin complex	GO:0019538	protein metabolic process	GO:0005515	protein binding	GO:0005856	cytoskeleton
pomegranate_rep_c54159	proline-rich cell wall protein	5.26273e-26	395	285	44	328	4	C;GO:0016020;membrane;P;GO:0006869;lipid transport;F;GO:0008289;lipid binding	GO:0006869	lipid transport	GO:0008289	lipid binding	GO:0016020	membrane	GO:0008150	biological_process	GO:0005488	binding	GO:0005575	cellular_component
pomegranate_rep_c37117	protein	3.58945e-35	395	198	200	3	1	C;GO:0005829;cytosol	NA	NA	NA	NA	GO:0005829	cytosol	NA	NA	NA	NA	GO:0005737	cytoplasm
pomegranate_c58115	protoheme ix farnesyltransferase	1.29926e-16	395	228	273	46	4	C;GO:0044464;cell part;P;GO:0006783;heme biosynthetic process;F;GO:0004659;prenyltransferase activity	GO:0006783	heme biosynthetic process	GO:0004659	prenyltransferase activity	GO:0044464	cell part	GO:0009987	cellular process	GO:0016740	transferase activity	GO:0005623	cell
pomegranate_rep_c43499	serine threonine-protein kinase nek5-like	3.0853e-26	395	240	115	354	11	C;GO:0055028;cortical microtubule;P;GO:0071555;cell wall organization;F;GO:0005524;ATP binding	GO:0071555	cell wall organization	GO:0005524	ATP binding	GO:0055028	cortical microtubule	GO:0016043	cellular component organization	GO:0005488	binding	GO:0005856	cytoskeleton
pomegranate_rep_c55397	signal recognition particle 9 kda protein	7.37767e-12	395	162	51	212	5	C;GO:0005786;signal recognition particle, endoplasmic reticulum targeting;P;GO:0045900;negative regulation of translational elongation;F;GO:0008312;7S RNA binding	GO:0045900	negative regulation of translational elongation	GO:0008312	7S RNA binding	GO:0005786	signal recognition particle, endoplasmic reticulum targeting	GO:0019538	protein metabolic process	GO:0005488	binding	GO:0005737	cytoplasm
pomegranate_rep_c63431	ubiquitin carboxyl-terminal hydrolase 6	3.20527e-15	395	213	93	305	13	C;GO:0009506;plasmodesma;P;GO:0045893;positive regulation of transcription, DNA-dependent;F;GO:0005516;calmodulin binding	GO:0045893	positive regulation of transcription, DNA-dependent	GO:0005516	calmodulin binding	GO:0009506	plasmodesma	GO:0009987	cellular process	GO:0005515	protein binding	GO:0005575	cellular_component
pomegranate_c60011	uncharacterized protein	4.9372e-16	395	276	372	97	1	C;GO:0005739;mitochondrion	NA	NA	NA	NA	GO:0005739	mitochondrion	NA	NA	NA	NA	GO:0005737	cytoplasm
pomegranate_rep_c46787	uncharacterized protein	1.63977e-19	395	339	340	2	1	P;GO:0009987;cellular process	GO:0009987	cellular process	NA	NA	NA	NA	GO:0008150	biological_process	NA	NA	NA	NA
pomegranate_rep_c53820	wwe protein-protein interaction domain family protein	6.23255e-12	395	171	223	393	38	C;GO:0005737;cytoplasm;P;GO:2000377;regulation of reactive oxygen species metabolic process;F;GO:0005515;protein binding	GO:2000377	regulation of reactive oxygen species metabolic process	GO:0005515	protein binding	GO:0005737	cytoplasm	GO:0009987	cellular process	GO:0005488	binding	GO:0005623	cell
pomegranate_c36208	No hit	NA	395	234	12	245	NA	NA	NA	NA	NA	NA	NA	NA	NA	NA	NA	NA	NA	NA
pomegranate_c45683	No hit	NA	395	183	59	241	NA	NA	NA	NA	NA	NA	NA	NA	NA	NA	NA	NA	NA	NA
pomegranate_c46418	No hit	NA	395	189	260	72	NA	NA	NA	NA	NA	NA	NA	NA	NA	NA	NA	NA	NA	NA
pomegranate_c46611	No hit	NA	395	207	69	275	NA	NA	NA	NA	NA	NA	NA	NA	NA	NA	NA	NA	NA	NA
pomegranate_c49335	No hit	NA	395	213	180	392	NA	NA	NA	NA	NA	NA	NA	NA	NA	NA	NA	NA	NA	NA
pomegranate_c60389	No hit	NA	395	195	320	126	NA	NA	NA	NA	NA	NA	NA	NA	NA	NA	NA	NA	NA	NA
pomegranate_c62123	No hit	NA	395	150	10	159	NA	NA	NA	NA	NA	NA	NA	NA	NA	NA	NA	NA	NA	NA
pomegranate_rep_c26846	No hit	NA	395	342	38	379	NA	NA	NA	NA	NA	NA	NA	NA	NA	NA	NA	NA	NA	NA
pomegranate_rep_c46861	No hit	NA	395	387	389	3	NA	NA	NA	NA	NA	NA	NA	NA	NA	NA	NA	NA	NA	NA
pomegranate_rep_c65746	No hit	NA	395	306	50	355	NA	NA	NA	NA	NA	NA	NA	NA	NA	NA	NA	NA	NA	NA
pomegranate_c62662	4-coumarate-coa ligase	1.94149e-12	396	237	126	362	9	C;GO:0005836;fatty-acyl-CoA synthase complex;P;GO:0055114;oxidation-reduction process;F;GO:0047077;Photinus-luciferin 4-monooxygenase (ATP-hydrolyzing) activity	GO:0055114	oxidation-reduction process	GO:0047077	Photinus-luciferin 4-monooxygenase (ATP-hydrolyzing) activity	GO:0005836	fatty-acyl-CoA synthase complex	GO:0008152	metabolic process	GO:0003824	catalytic activity	GO:0005829	cytosol
pomegranate_rep_c68253	60s ribosomal protein	6.57266e-53	396	231	27	257	8	C;GO:0022625;cytosolic large ribosomal subunit;P;GO:0042254;ribosome biogenesis;F;GO:0003735;structural constituent of ribosome	GO:0042254	ribosome biogenesis	GO:0003735	structural constituent of ribosome	GO:0022625	cytosolic large ribosomal subunit	GO:0009987	cellular process	GO:0005198	structural molecule activity	GO:0005840	ribosome
pomegranate_rep_c42216	acid phosphatase-like protein	4.00391e-34	396	378	10	387	9	C;GO:0009507;chloroplast;P;GO:0019497;hexachlorocyclohexane metabolic process;F;GO:0003993;acid phosphatase activity	GO:0019497	hexachlorocyclohexane metabolic process	GO:0003993	acid phosphatase activity	GO:0009507	chloroplast	GO:0009987	cellular process	GO:0016787	hydrolase activity	GO:0009536	plastid
pomegranate_c56845	c2h2-like zinc finger protein	1.25844e-11	396	171	370	200	4	C;GO:0005886;plasma membrane;F;GO:0008270;zinc ion binding	NA	NA	GO:0008270	zinc ion binding	GO:0005886	plasma membrane	NA	NA	GO:0005488	binding	GO:0016020	membrane
pomegranate_c34956	low quality protein: midasin-like	1.68904e-32	396	387	8	394	6	C;GO:0009941;chloroplast envelope;P;GO:0010498;proteasomal protein catabolic process;F;GO:0005488;binding	GO:0010498	proteasomal protein catabolic process	GO:0005488	binding	GO:0009941	chloroplast envelope	GO:0019538	protein metabolic process	GO:0003674	molecular_function	GO:0009536	plastid
pomegranate_rep_c46278	major latex	2.79054e-27	396	345	50	394	10	C;GO:0005829;cytosol;P;GO:0080184;response to phenylpropanoid;F;GO:0005507;copper ion binding	GO:0080184	response to phenylpropanoid	GO:0005507	copper ion binding	GO:0005829	cytosol	GO:0008150	biological_process	GO:0005488	binding	GO:0005737	cytoplasm
pomegranate_rep_c47299	methyltransferase-like protein 1-like	3.35902e-53	396	267	25	291	4	P;GO:0032259;methylation;F;GO:0008168;methyltransferase activity	GO:0032259	methylation	GO:0008168	methyltransferase activity	NA	NA	GO:0008152	metabolic process	GO:0016740	transferase activity	NA	NA
pomegranate_rep_c63340	mikc mads-box transcription factor sepallata1 2	4.94866e-08	396	186	334	149	NA	NA	NA	NA	NA	NA	NA	NA	NA	NA	NA	NA	NA	NA
pomegranate_c45400	monosaccharide-sensing protein 2	1.02772e-34	396	294	99	392	10	C;GO:0016021;integral to membrane;P;GO:0055114;oxidation-reduction process;F;GO:0032440;2-alkenal reductase [NAD(P)] activity	GO:0055114	oxidation-reduction process	GO:0032440	2-alkenal reductase [NAD(P)] activity	GO:0016021	integral to membrane	GO:0008152	metabolic process	GO:0003824	catalytic activity	GO:0016020	membrane
pomegranate_rep_c46519	o-fucosyltransferase family protein	1.3006e-12	396	231	343	113	2	C;GO:0005794;Golgi apparatus;F;GO:0016757;transferase activity, transferring glycosyl groups	NA	NA	GO:0016757	transferase activity, transferring glycosyl groups	GO:0005794	Golgi apparatus	NA	NA	GO:0016740	transferase activity	GO:0005737	cytoplasm
pomegranate_c57538	probable potassium transporter 17-like	6.15926e-59	396	342	342	1	3	C;GO:0016020;membrane;P;GO:0071805;potassium ion transmembrane transport;F;GO:0015079;potassium ion transmembrane transporter activity	GO:0071805	potassium ion transmembrane transport	GO:0015079	potassium ion transmembrane transporter activity	GO:0016020	membrane	GO:0009987	cellular process	GO:0005215	transporter activity	GO:0005575	cellular_component
pomegranate_c47225	protein	1.5672e-46	396	378	19	396	10	C;GO:0005576;extracellular region;P;GO:0048765;root hair cell differentiation;F;GO:0005524;ATP binding	GO:0048765	root hair cell differentiation	GO:0005524	ATP binding	GO:0005576	extracellular region	GO:0030154	cell differentiation	GO:0005488	binding	GO:0005575	cellular_component
pomegranate_c53852	protein disulfide-isomerase a3-like	5.84646e-16	396	237	367	131	1	F;GO:0003824;catalytic activity	NA	NA	GO:0003824	catalytic activity	NA	NA	NA	NA	GO:0003674	molecular_function	NA	NA
pomegranate_rep_c66529	rrna intron-encoded homing endonuclease	5.59997e-28	396	360	361	2	1	P;GO:0050794;regulation of cellular process	GO:0050794	regulation of cellular process	NA	NA	NA	NA	GO:0009987	cellular process	NA	NA	NA	NA
pomegranate_rep_c63299	uncharacterized basic helix-loop-helix protein at1g06150-like	6.6304e-21	396	204	106	309	6	C;GO:0009507;chloroplast;P;GO:0006355;regulation of transcription, DNA-dependent;F;GO:0003700;sequence-specific DNA binding transcription factor activity	GO:0006355	regulation of transcription, DNA-dependent	GO:0003700	sequence-specific DNA binding transcription factor activity	GO:0009507	chloroplast	GO:0009987	cellular process	GO:0003674	molecular_function	GO:0009536	plastid
pomegranate_rep_c46216	uncharacterized protein	5.62274e-28	396	195	201	395	5	C;GO:0005886;plasma membrane;P;GO:0015706;nitrate transport	GO:0015706	nitrate transport	NA	NA	GO:0005886	plasma membrane	GO:0008150	biological_process	NA	NA	GO:0016020	membrane
pomegranate_c36422	No hit	NA	396	150	365	216	NA	NA	NA	NA	NA	NA	NA	NA	NA	NA	NA	NA	NA	NA
pomegranate_c47078	No hit	NA	396	186	187	2	NA	NA	NA	NA	NA	NA	NA	NA	NA	NA	NA	NA	NA	NA
pomegranate_c47534	No hit	NA	396	156	239	394	NA	NA	NA	NA	NA	NA	NA	NA	NA	NA	NA	NA	NA	NA
pomegranate_c57756	No hit	NA	396	219	270	52	NA	NA	NA	NA	NA	NA	NA	NA	NA	NA	NA	NA	NA	NA
pomegranate_rep_c34793	No hit	NA	396	201	33	233	NA	NA	NA	NA	NA	NA	NA	NA	NA	NA	NA	NA	NA	NA
pomegranate_rep_c51102	No hit	NA	396	186	187	2	NA	NA	NA	NA	NA	NA	NA	NA	NA	NA	NA	NA	NA	NA
pomegranate_rep_c55973	No hit	NA	396	165	141	305	NA	NA	NA	NA	NA	NA	NA	NA	NA	NA	NA	NA	NA	NA
pomegranate_rep_c65791	No hit	NA	396	381	382	2	NA	NA	NA	NA	NA	NA	NA	NA	NA	NA	NA	NA	NA	NA
pomegranate_rep_c66137	alanyl-trna synthetase	9.90783e-17	397	228	56	283	18	C;GO:0009507;chloroplast;P;GO:0051604;protein maturation;F;GO:0005524;ATP binding	GO:0051604	protein maturation	GO:0005524	ATP binding	GO:0009507	chloroplast	GO:0019538	protein metabolic process	GO:0005488	binding	GO:0009536	plastid
pomegranate_c46264	atp synthase subunit beta	6.7509e-74	397	306	92	397	NA	NA	NA	NA	NA	NA	NA	NA	NA	NA	NA	NA	NA	NA
pomegranate_rep_c47895	exostosin family protein	3.26592e-60	397	354	356	3	10	C;GO:0016023;cytoplasmic membrane-bounded vesicle;P;GO:0006531;aspartate metabolic process;F;GO:0016740;transferase activity	GO:0006531	aspartate metabolic process	GO:0016740	transferase activity	GO:0016023	cytoplasmic membrane-bounded vesicle	GO:0009987	cellular process	GO:0003824	catalytic activity	GO:0005737	cytoplasm
pomegranate_c46263	family protein	1.27547e-57	397	276	278	3	3	P;GO:0008152;metabolic process;F;GO:0003824;catalytic activity	GO:0008152	metabolic process	GO:0003824	catalytic activity	NA	NA	GO:0008150	biological_process	GO:0003674	molecular_function	NA	NA
pomegranate_c59353	membrane protein	4.27781e-36	397	357	358	2	1	C;GO:0016020;membrane	NA	NA	NA	NA	GO:0016020	membrane	NA	NA	NA	NA	GO:0005575	cellular_component
pomegranate_rep_c64855	nucleobase-ascorbate transporter 6	2.41785e-47	397	360	360	1	12	C;GO:0009507;chloroplast;P;GO:0055085;transmembrane transport;F;GO:0022857;transmembrane transporter activity	GO:0055085	transmembrane transport	GO:0022857	transmembrane transporter activity	GO:0009507	chloroplast	GO:0009987	cellular process	GO:0005215	transporter activity	GO:0009536	plastid
pomegranate_rep_c50402	nucleotide pyrophosphatase phosphodiesterase	1.69296e-24	397	348	350	3	NA	NA	NA	NA	NA	NA	NA	NA	NA	NA	NA	NA	NA	NA
pomegranate_c50558	PREDICTED: hypothetical protein LOC100159668 [Acyrthosiphon pisum]	4.30768e-12	397	153	154	2	NA	NA	NA	NA	NA	NA	NA	NA	NA	NA	NA	NA	NA	NA
pomegranate_rep_c49252	protein	8.83208e-53	397	288	289	2	15	C;GO:0048046;apoplast;P;GO:0055114;oxidation-reduction process;F;GO:0051082;unfolded protein binding	GO:0055114	oxidation-reduction process	GO:0051082	unfolded protein binding	GO:0048046	apoplast	GO:0008152	metabolic process	GO:0005515	protein binding	GO:0005576	extracellular region
pomegranate_c48116	rrna intron-encoded homing endonuclease	1.78411e-39	397	156	98	253	1	F;GO:0004519;endonuclease activity	NA	NA	GO:0004519	endonuclease activity	NA	NA	NA	NA	GO:0016787	hydrolase activity	NA	NA
pomegranate_rep_c58501	rrna intron-encoded homing endonuclease	5.16142e-28	397	207	111	317	1	F;GO:0004519;endonuclease activity	NA	NA	GO:0004519	endonuclease activity	NA	NA	NA	NA	GO:0016787	hydrolase activity	NA	NA
pomegranate_rep_c63387	rrna intron-encoded homing endonuclease	1.73573e-21	397	156	205	50	1	F;GO:0004519;endonuclease activity	NA	NA	GO:0004519	endonuclease activity	NA	NA	NA	NA	GO:0016787	hydrolase activity	NA	NA
pomegranate_rep_c68083	rrna intron-encoded homing endonuclease	2.52394e-28	397	168	377	210	NA	NA	NA	NA	NA	NA	NA	NA	NA	NA	NA	NA	NA	NA
pomegranate_c47101	tir-nbs resistance protein	6.05804e-41	397	288	353	66	5	C;GO:0009536;plastid;P;GO:0007165;signal transduction;F;GO:0017111;nucleoside-triphosphatase activity	GO:0007165	signal transduction	GO:0017111	nucleoside-triphosphatase activity	GO:0009536	plastid	GO:0009987	cellular process	GO:0016787	hydrolase activity	GO:0005737	cytoplasm
pomegranate_rep_c47427	udp-glucose 4-epimerase	1.85989e-31	397	222	38	259	9	C;GO:0005886;plasma membrane;P;GO:0042546;cell wall biogenesis;F;GO:0046983;protein dimerization activity	GO:0042546	cell wall biogenesis	GO:0046983	protein dimerization activity	GO:0005886	plasma membrane	GO:0009987	cellular process	GO:0005515	protein binding	GO:0016020	membrane
pomegranate_c37169	No hit	NA	397	171	180	10	NA	NA	NA	NA	NA	NA	NA	NA	NA	NA	NA	NA	NA	NA
pomegranate_c44236	No hit	NA	397	213	125	337	NA	NA	NA	NA	NA	NA	NA	NA	NA	NA	NA	NA	NA	NA
pomegranate_c51832	No hit	NA	397	216	136	351	NA	NA	NA	NA	NA	NA	NA	NA	NA	NA	NA	NA	NA	NA
pomegranate_c52777	No hit	NA	397	213	396	184	NA	NA	NA	NA	NA	NA	NA	NA	NA	NA	NA	NA	NA	NA
pomegranate_c60327	No hit	NA	397	177	178	2	NA	NA	NA	NA	NA	NA	NA	NA	NA	NA	NA	NA	NA	NA
pomegranate_c61067	No hit	NA	397	162	234	395	NA	NA	NA	NA	NA	NA	NA	NA	NA	NA	NA	NA	NA	NA
pomegranate_c64163	No hit	NA	397	192	236	45	NA	NA	NA	NA	NA	NA	NA	NA	NA	NA	NA	NA	NA	NA
pomegranate_c64707	No hit	NA	397	168	361	194	NA	NA	NA	NA	NA	NA	NA	NA	NA	NA	NA	NA	NA	NA
pomegranate_c66306	No hit	NA	397	201	202	2	NA	NA	NA	NA	NA	NA	NA	NA	NA	NA	NA	NA	NA	NA
pomegranate_rep_c31671	No hit	NA	397	234	73	306	NA	NA	NA	NA	NA	NA	NA	NA	NA	NA	NA	NA	NA	NA
pomegranate_rep_c50509	No hit	NA	397	246	63	308	NA	NA	NA	NA	NA	NA	NA	NA	NA	NA	NA	NA	NA	NA
pomegranate_rep_c57842	No hit	NA	397	255	270	16	NA	NA	NA	NA	NA	NA	NA	NA	NA	NA	NA	NA	NA	NA
pomegranate_rep_c59932	No hit	NA	397	150	146	295	NA	NA	NA	NA	NA	NA	NA	NA	NA	NA	NA	NA	NA	NA
pomegranate_rep_c61471	No hit	NA	397	153	243	395	NA	NA	NA	NA	NA	NA	NA	NA	NA	NA	NA	NA	NA	NA
pomegranate_c56525	2-octaprenyl-6-methoxyphenyl hydroxylase	3.18724e-15	398	345	53	397	5	P;GO:0055114;oxidation-reduction process;F;GO:0050660;flavin adenine dinucleotide binding	GO:0055114	oxidation-reduction process	GO:0050660	flavin adenine dinucleotide binding	NA	NA	GO:0008152	metabolic process	GO:0005488	binding	NA	NA
pomegranate_rep_c66438	60s ribosomal protein l10a-1	2.13293e-19	398	165	129	293	9	C;GO:0022625;cytosolic large ribosomal subunit;P;GO:0048569;post-embryonic organ development;F;GO:0003735;structural constituent of ribosome	GO:0048569	post-embryonic organ development	GO:0003735	structural constituent of ribosome	GO:0022625	cytosolic large ribosomal subunit	GO:0008150	biological_process	GO:0005198	structural molecule activity	GO:0005840	ribosome
pomegranate_c57380	bromo-adjacent homology domain-containing protein	2.70542e-11	398	174	244	71	3	C;GO:0005634;nucleus;P;GO:0006333;chromatin assembly or disassembly;F;GO:0003677;DNA binding	GO:0006333	chromatin assembly or disassembly	GO:0003677	DNA binding	GO:0005634	nucleus	GO:0016043	cellular component organization	GO:0005488	binding	GO:0005623	cell
pomegranate_rep_c67516	cytochrome p450 liketbp	4.58106e-30	398	216	91	306	NA	NA	NA	NA	NA	NA	NA	NA	NA	NA	NA	NA	NA	NA
pomegranate_rep_c47797	dead-box atp-dependent rna helicase 37-like	3.24296e-43	398	270	271	2	7	C;GO:0009507;chloroplast;F;GO:0008026;ATP-dependent helicase activity	NA	NA	GO:0008026	ATP-dependent helicase activity	GO:0009507	chloroplast	NA	NA	GO:0016787	hydrolase activity	GO:0009536	plastid
pomegranate_c48711	dihydrolipoamide acetyltransferase	6.36277e-48	398	339	15	353	9	C;GO:0045254;pyruvate dehydrogenase complex;P;GO:0042967;acyl-carrier-protein biosynthetic process;F;GO:0004742;dihydrolipoyllysine-residue acetyltransferase activity	GO:0042967	acyl-carrier-protein biosynthetic process	GO:0004742	dihydrolipoyllysine-residue acetyltransferase activity	GO:0045254	pyruvate dehydrogenase complex	GO:0009058	biosynthetic process	GO:0016740	transferase activity	GO:0005737	cytoplasm
pomegranate_rep_c36671	fasciclin-like domain-containing protein	4.75167e-19	398	303	96	398	4	C;GO:0016023;cytoplasmic membrane-bounded vesicle;P;GO:0007155;cell adhesion	GO:0007155	cell adhesion	NA	NA	GO:0016023	cytoplasmic membrane-bounded vesicle	GO:0009987	cellular process	NA	NA	GO:0005737	cytoplasm
pomegranate_c46188	glycoside hydrolase family 105 protein	2.03574e-07	398	348	51	398	NA	NA	NA	NA	NA	NA	NA	NA	NA	NA	NA	NA	NA	NA
pomegranate_rep_c40164	hexose transporter	7.93602e-29	398	285	285	1	8	C;GO:0016021;integral to membrane;P;GO:0055114;oxidation-reduction process;F;GO:0032440;2-alkenal reductase [NAD(P)] activity	GO:0055114	oxidation-reduction process	GO:0032440	2-alkenal reductase [NAD(P)] activity	GO:0016021	integral to membrane	GO:0008152	metabolic process	GO:0003824	catalytic activity	GO:0016020	membrane
pomegranate_rep_c68122	hypothetical protein CaO19.6835 [Candida albicans SC5314]	6.01612e-30	398	240	241	2	NA	NA	NA	NA	NA	NA	NA	NA	NA	NA	NA	NA	NA	NA
pomegranate_rep_c41691	ozone-responsive stress-related	3.37358e-24	398	228	90	317	3	C;GO:0044444;cytoplasmic part;P;GO:0042221;response to chemical stimulus	GO:0042221	response to chemical stimulus	NA	NA	GO:0044444	cytoplasmic part	GO:0008150	biological_process	NA	NA	GO:0005737	cytoplasm
pomegranate_rep_c46847	pathogenesis-related protein 4	2.87606e-24	398	243	8	250	2	P;GO:0050832;defense response to fungus	GO:0050832	defense response to fungus	NA	NA	NA	NA	GO:0009607	response to biotic stimulus	NA	NA	NA	NA
pomegranate_rep_c62786	pinus taeda anonymous locus 0_10559_01 genomic sequence	2.95812e-25	398	267	383	117	4	C;GO:0005834;heterotrimeric G-protein complex;P;GO:0007165;signal transduction;F;GO:0004871;signal transducer activity	GO:0007165	signal transduction	GO:0004871	signal transducer activity	GO:0005834	heterotrimeric G-protein complex	GO:0009987	cellular process	GO:0003674	molecular_function	GO:0016020	membrane
pomegranate_rep_c34740	protein	2.46322e-12	398	228	318	91	NA	NA	NA	NA	NA	NA	NA	NA	NA	NA	NA	NA	NA	NA
pomegranate_rep_c40149	protein	1.11198e-28	398	273	274	2	1	C;GO:0043231;intracellular membrane-bounded organelle	NA	NA	NA	NA	GO:0043231	intracellular membrane-bounded organelle	NA	NA	NA	NA	GO:0005623	cell
pomegranate_c46566	ribosomal protein partial	5.74155e-57	398	336	62	397	9	C;GO:0022627;cytosolic small ribosomal subunit;P;GO:0042254;ribosome biogenesis;F;GO:0003735;structural constituent of ribosome	GO:0042254	ribosome biogenesis	GO:0003735	structural constituent of ribosome	GO:0022627	cytosolic small ribosomal subunit	GO:0009987	cellular process	GO:0005198	structural molecule activity	GO:0005840	ribosome
pomegranate_c60744	uncharacterized protein loc100259352	1.03653e-14	398	348	50	397	NA	NA	NA	NA	NA	NA	NA	NA	NA	NA	NA	NA	NA	NA
pomegranate_rep_c55056	zinc finger a20 and an1 domain-containing stress-associated protein 8-like isoform 2	7.83226e-22	398	273	5	277	2	F;GO:0008270;zinc ion binding	NA	NA	GO:0008270	zinc ion binding	NA	NA	NA	NA	GO:0005488	binding	NA	NA
pomegranate_rep_c53170	zinc finger ccch domain-containing protein 20-like	9.27345e-15	398	225	14	238	7	C;GO:0005886;plasma membrane;P;GO:0010150;leaf senescence;F;GO:0008270;zinc ion binding	GO:0010150	leaf senescence	GO:0008270	zinc ion binding	GO:0005886	plasma membrane	GO:0008150	biological_process	GO:0005488	binding	GO:0016020	membrane
pomegranate_c45531	No hit	NA	398	162	162	1	NA	NA	NA	NA	NA	NA	NA	NA	NA	NA	NA	NA	NA	NA
pomegranate_c47038	No hit	NA	398	204	171	374	NA	NA	NA	NA	NA	NA	NA	NA	NA	NA	NA	NA	NA	NA
pomegranate_c49211	No hit	NA	398	186	111	296	NA	NA	NA	NA	NA	NA	NA	NA	NA	NA	NA	NA	NA	NA
pomegranate_c52670	No hit	NA	398	243	390	148	NA	NA	NA	NA	NA	NA	NA	NA	NA	NA	NA	NA	NA	NA
pomegranate_c53306	No hit	NA	398	186	79	264	NA	NA	NA	NA	NA	NA	NA	NA	NA	NA	NA	NA	NA	NA
pomegranate_c54542	No hit	NA	398	240	157	396	NA	NA	NA	NA	NA	NA	NA	NA	NA	NA	NA	NA	NA	NA
pomegranate_rep_c46844	No hit	NA	398	165	219	55	NA	NA	NA	NA	NA	NA	NA	NA	NA	NA	NA	NA	NA	NA
pomegranate_rep_c47856	No hit	NA	398	282	283	2	NA	NA	NA	NA	NA	NA	NA	NA	NA	NA	NA	NA	NA	NA
pomegranate_rep_c48501	No hit	NA	398	165	167	3	NA	NA	NA	NA	NA	NA	NA	NA	NA	NA	NA	NA	NA	NA
pomegranate_rep_c51068	No hit	NA	398	174	224	397	NA	NA	NA	NA	NA	NA	NA	NA	NA	NA	NA	NA	NA	NA
pomegranate_rep_c52292	No hit	NA	398	207	190	396	NA	NA	NA	NA	NA	NA	NA	NA	NA	NA	NA	NA	NA	NA
pomegranate_rep_c52323	No hit	NA	398	159	238	396	NA	NA	NA	NA	NA	NA	NA	NA	NA	NA	NA	NA	NA	NA
pomegranate_rep_c53652	No hit	NA	398	264	265	2	NA	NA	NA	NA	NA	NA	NA	NA	NA	NA	NA	NA	NA	NA
pomegranate_rep_c60270	No hit	NA	398	297	102	398	NA	NA	NA	NA	NA	NA	NA	NA	NA	NA	NA	NA	NA	NA
pomegranate_c53963	2-oxoisovalerate dehydrogenase beta subunit	1.78145e-28	399	153	154	2	1	F;GO:0016491;oxidoreductase activity	NA	NA	GO:0016491	oxidoreductase activity	NA	NA	NA	NA	GO:0003824	catalytic activity	NA	NA
pomegranate_rep_c43905	at4g30000-like partial	1.51808e-38	399	213	133	345	8	C;GO:0005829;cytosol;P;GO:0046656;folic acid biosynthetic process;F;GO:0004156;dihydropteroate synthase activity	GO:0046656	folic acid biosynthetic process	GO:0004156	dihydropteroate synthase activity	GO:0005829	cytosol	GO:0009987	cellular process	GO:0016740	transferase activity	GO:0005737	cytoplasm
pomegranate_c46334	atp-dependent helicase	3.58165e-59	399	264	136	399	5	C;GO:0005615;extracellular space;P;GO:0009405;pathogenesis;F;GO:0008026;ATP-dependent helicase activity	GO:0009405	pathogenesis	GO:0008026	ATP-dependent helicase activity	GO:0005615	extracellular space	GO:0008150	biological_process	GO:0016787	hydrolase activity	GO:0005576	extracellular region
pomegranate_rep_c53164	f-box lrr-repeat protein at5g63520-like	8.89222e-11	399	159	240	398	NA	NA	NA	NA	NA	NA	NA	NA	NA	NA	NA	NA	NA	NA
pomegranate_rep_c44779	gpi inositol-deacylase	1.75586e-45	399	351	49	399	8	C;GO:0031227;intrinsic to endoplasmic reticulum membrane;P;GO:0006886;intracellular protein transport;F;GO:0016788;hydrolase activity, acting on ester bonds	GO:0006886	intracellular protein transport	GO:0016788	hydrolase activity, acting on ester bonds	GO:0031227	intrinsic to endoplasmic reticulum membrane	GO:0009987	cellular process	GO:0016787	hydrolase activity	GO:0016020	membrane
pomegranate_rep_c67718	low-molecular-weight cysteine-rich protein lcr69	4.45775e-09	399	165	92	256	6	C;GO:0005618;cell wall;P;GO:0050832;defense response to fungus;F;GO:0008233;peptidase activity	GO:0050832	defense response to fungus	GO:0008233	peptidase activity	GO:0005618	cell wall	GO:0009607	response to biotic stimulus	GO:0016787	hydrolase activity	GO:0030312	external encapsulating structure
pomegranate_rep_c59280	mads-domain transcription partial	1.33452e-28	399	279	1	279	6	C;GO:0005667;transcription factor complex;P;GO:0006355;regulation of transcription, DNA-dependent;F;GO:0046983;protein dimerization activity	GO:0006355	regulation of transcription, DNA-dependent	GO:0046983	protein dimerization activity	GO:0005667	transcription factor complex	GO:0009987	cellular process	GO:0005515	protein binding	GO:0005654	nucleoplasm
pomegranate_rep_c63677	mau2 chromatid cohesion factor homolog	7.83226e-22	399	156	158	313	2	P;GO:0006487;protein N-linked glycosylation	GO:0006487	protein N-linked glycosylation	NA	NA	NA	NA	GO:0019538	protein metabolic process	NA	NA	NA	NA
pomegranate_rep_c53387	non-specific serine threonine protein kinase	2.2046e-12	399	258	39	296	26	C;GO:0009986;cell surface;P;GO:0046777;protein autophosphorylation;F;GO:0042802;identical protein binding	GO:0046777	protein autophosphorylation	GO:0042802	identical protein binding	GO:0009986	cell surface	GO:0019538	protein metabolic process	GO:0005515	protein binding	GO:0005623	cell
pomegranate_rep_c52040	pg1 homology to homo sapiens	2.61142e-20	399	231	231	1	1	C;GO:0009507;chloroplast	NA	NA	NA	NA	GO:0009507	chloroplast	NA	NA	NA	NA	GO:0009536	plastid
pomegranate_c65087	predicted protein [Populus trichocarpa]	9.25718e-07	399	216	184	399	NA	NA	NA	NA	NA	NA	NA	NA	NA	NA	NA	NA	NA	NA
pomegranate_c61751	protein	2.50789e-36	399	204	206	3	3	C;GO:0005634;nucleus;P;GO:0080167;response to karrikin;F;GO:0005515;protein binding	GO:0080167	response to karrikin	GO:0005515	protein binding	GO:0005634	nucleus	GO:0009628	response to abiotic stimulus	GO:0005488	binding	GO:0005623	cell
pomegranate_rep_c44599	protein-tyrosine phosphatase mitochondrial	1.57173e-22	399	240	356	117	4	P;GO:0035335;peptidyl-tyrosine dephosphorylation;F;GO:0008138;protein tyrosine/serine/threonine phosphatase activity	GO:0035335	peptidyl-tyrosine dephosphorylation	GO:0008138	protein tyrosine/serine/threonine phosphatase activity	NA	NA	GO:0019538	protein metabolic process	GO:0016787	hydrolase activity	NA	NA
pomegranate_c58181	ribulose- bisphosphate carboxylase oxygenase large subunit n- chloroplast	3.03415e-48	399	246	287	42	16	C;GO:0009573;chloroplast ribulose bisphosphate carboxylase complex;P;GO:0034968;histone lysine methylation;F;GO:0030785;[ribulose-bisphosphate carboxylase]-lysine N-methyltransferase activity	GO:0034968	histone lysine methylation	GO:0030785	[ribulose-bisphosphate carboxylase]-lysine N-methyltransferase activity	GO:0009573	chloroplast ribulose bisphosphate carboxylase complex	GO:0019538	protein metabolic process	GO:0016740	transferase activity	GO:0009536	plastid
pomegranate_rep_c32572	uncharacterized protein	4.2977e-20	399	219	280	62	5	C;GO:0005576;extracellular region;P;GO:0015706;nitrate transport	GO:0015706	nitrate transport	NA	NA	GO:0005576	extracellular region	GO:0008150	biological_process	NA	NA	GO:0005575	cellular_component
pomegranate_c36140	No hit	NA	399	183	396	214	NA	NA	NA	NA	NA	NA	NA	NA	NA	NA	NA	NA	NA	NA
pomegranate_c49627	No hit	NA	399	315	84	398	NA	NA	NA	NA	NA	NA	NA	NA	NA	NA	NA	NA	NA	NA
pomegranate_c55223	No hit	NA	399	231	231	1	NA	NA	NA	NA	NA	NA	NA	NA	NA	NA	NA	NA	NA	NA
pomegranate_rep_c26284	No hit	NA	399	228	320	93	NA	NA	NA	NA	NA	NA	NA	NA	NA	NA	NA	NA	NA	NA
pomegranate_rep_c46887	No hit	NA	399	159	111	269	NA	NA	NA	NA	NA	NA	NA	NA	NA	NA	NA	NA	NA	NA
pomegranate_rep_c50374	No hit	NA	399	210	146	355	NA	NA	NA	NA	NA	NA	NA	NA	NA	NA	NA	NA	NA	NA
pomegranate_rep_c52427	No hit	NA	399	264	317	54	NA	NA	NA	NA	NA	NA	NA	NA	NA	NA	NA	NA	NA	NA
pomegranate_rep_c54871	No hit	NA	399	285	114	398	NA	NA	NA	NA	NA	NA	NA	NA	NA	NA	NA	NA	NA	NA
pomegranate_rep_c61591	No hit	NA	399	264	101	364	NA	NA	NA	NA	NA	NA	NA	NA	NA	NA	NA	NA	NA	NA
pomegranate_rep_c53919	auxin-induced protein 5ng4	2.7808e-11	400	396	396	1	NA	NA	NA	NA	NA	NA	NA	NA	NA	NA	NA	NA	NA	NA
pomegranate_rep_c64912	carotenoid cleavage dioxygenase 1	9.23574e-15	400	165	182	18	3	P;GO:0055114;oxidation-reduction process;F;GO:0046872;metal ion binding	GO:0055114	oxidation-reduction process	GO:0046872	metal ion binding	NA	NA	GO:0008152	metabolic process	GO:0005488	binding	NA	NA
pomegranate_rep_c57986	cytosolic purine 5 -nucleotidase-like	9.53535e-20	400	198	202	399	3	C;GO:0009570;chloroplast stroma;F;GO:0046872;metal ion binding	NA	NA	GO:0046872	metal ion binding	GO:0009570	chloroplast stroma	NA	NA	GO:0005488	binding	GO:0009536	plastid
pomegranate_rep_c49452	ferric reductase-like transmembrane component	7.30096e-20	400	264	71	334	5	C;GO:0009507;chloroplast;P;GO:0009767;photosynthetic electron transport chain;F;GO:0000293;ferric-chelate reductase activity	GO:0009767	photosynthetic electron transport chain	GO:0000293	ferric-chelate reductase activity	GO:0009507	chloroplast	GO:0015979	photosynthesis	GO:0003824	catalytic activity	GO:0009536	plastid
pomegranate_rep_c46443	hydroxyproline-rich glycoprotein family protein	6.16284e-43	400	192	244	53	5	C;GO:0005634;nucleus;P;GO:0016558;protein import into peroxisome matrix;F;GO:0005515;protein binding	GO:0016558	protein import into peroxisome matrix	GO:0005515	protein binding	GO:0005634	nucleus	GO:0016043	cellular component organization	GO:0005488	binding	GO:0005623	cell
pomegranate_rep_c48309	hypothetical protein CC1G_02249 [Coprinopsis cinerea okayama7#130]	1.43401e-07	400	276	335	60	NA	NA	NA	NA	NA	NA	NA	NA	NA	NA	NA	NA	NA	NA
pomegranate_c42126	myosin 2	1.46199e-47	400	330	366	37	17	C;GO:0016459;myosin complex;P;GO:0090436;leaf pavement cell development;F;GO:0030742;GTP-dependent protein binding	GO:0090436	leaf pavement cell development	GO:0030742	GTP-dependent protein binding	GO:0016459	myosin complex	GO:0030154	cell differentiation	GO:0005515	protein binding	GO:0005856	cytoskeleton
pomegranate_c27149	phosphatidate phosphatase lpin3	1.27684e-48	400	369	370	2	8	C;GO:0048046;apoplast;P;GO:0046486;glycerolipid metabolic process;F;GO:0008195;phosphatidate phosphatase activity	GO:0046486	glycerolipid metabolic process	GO:0008195	phosphatidate phosphatase activity	GO:0048046	apoplast	GO:0009987	cellular process	GO:0016787	hydrolase activity	GO:0005576	extracellular region
pomegranate_rep_c51529	PREDICTED: hypothetical protein LOC100169154 isoform 4 [Acyrthosiphon pisum]	1.28278e-32	400	396	5	400	NA	NA	NA	NA	NA	NA	NA	NA	NA	NA	NA	NA	NA	NA
pomegranate_rep_c53647	pyruvate kinase family expressed	3.73231e-32	400	333	68	400	11	C;GO:0005886;plasma membrane;P;GO:0046686;response to cadmium ion;F;GO:0030955;potassium ion binding	GO:0046686	response to cadmium ion	GO:0030955	potassium ion binding	GO:0005886	plasma membrane	GO:0008150	biological_process	GO:0005488	binding	GO:0016020	membrane
pomegranate_rep_c45412	rhicadhesin receptor	5.3645e-47	400	318	82	399	9	C;GO:0048046;apoplast;P;GO:0055114;oxidation-reduction process;F;GO:0045735;nutrient reservoir activity	GO:0055114	oxidation-reduction process	GO:0045735	nutrient reservoir activity	GO:0048046	apoplast	GO:0008152	metabolic process	GO:0003674	molecular_function	GO:0005576	extracellular region
pomegranate_c50495	ribosomal protein l30	2.23995e-36	400	258	284	27	4	C;GO:0005840;ribosome;P;GO:0042254;ribosome biogenesis;F;GO:0003735;structural constituent of ribosome	GO:0042254	ribosome biogenesis	GO:0003735	structural constituent of ribosome	GO:0005840	ribosome	GO:0009987	cellular process	GO:0005198	structural molecule activity	GO:0005737	cytoplasm
pomegranate_rep_c46450	ribosome biogenesis protein bop1 homolog	1.36798e-24	400	228	360	133	6	C;GO:0005730;nucleolus;P;GO:0051726;regulation of cell cycle;F;GO:0043021;ribonucleoprotein complex binding	GO:0051726	regulation of cell cycle	GO:0043021	ribonucleoprotein complex binding	GO:0005730	nucleolus	GO:0009987	cellular process	GO:0005488	binding	GO:0005634	nucleus
pomegranate_rep_c49907	rrna intron-encoded homing endonuclease	1.24825e-11	400	285	110	394	NA	NA	NA	NA	NA	NA	NA	NA	NA	NA	NA	NA	NA	NA
pomegranate_rep_c51658	rrna intron-encoded homing endonuclease	7.31379e-28	400	165	225	389	NA	NA	NA	NA	NA	NA	NA	NA	NA	NA	NA	NA	NA	NA
pomegranate_c56869	tsi1-interacting protein tsip1	3.77371e-08	400	210	155	364	1	F;GO:0005515;protein binding	NA	NA	GO:0005515	protein binding	NA	NA	NA	NA	GO:0005488	binding	NA	NA
pomegranate_c36151	uncharacterized protein	1.20622e-14	400	180	154	333	2	C;GO:0005634;nucleus;F;GO:0005515;protein binding	NA	NA	GO:0005515	protein binding	GO:0005634	nucleus	NA	NA	GO:0005488	binding	GO:0005623	cell
pomegranate_rep_c55669	vacuolar processing enzyme 4	4.9172e-16	400	252	254	3	4	C;GO:0016023;cytoplasmic membrane-bounded vesicle;P;GO:0006508;proteolysis;F;GO:0004197;cysteine-type endopeptidase activity	GO:0006508	proteolysis	GO:0004197	cysteine-type endopeptidase activity	GO:0016023	cytoplasmic membrane-bounded vesicle	GO:0019538	protein metabolic process	GO:0016787	hydrolase activity	GO:0005737	cytoplasm
pomegranate_c39050	No hit	NA	400	171	373	203	NA	NA	NA	NA	NA	NA	NA	NA	NA	NA	NA	NA	NA	NA
pomegranate_c46369	No hit	NA	400	234	143	376	NA	NA	NA	NA	NA	NA	NA	NA	NA	NA	NA	NA	NA	NA
pomegranate_c46939	No hit	NA	400	207	289	83	NA	NA	NA	NA	NA	NA	NA	NA	NA	NA	NA	NA	NA	NA
pomegranate_c48776	No hit	NA	400	249	314	66	NA	NA	NA	NA	NA	NA	NA	NA	NA	NA	NA	NA	NA	NA
pomegranate_c50800	No hit	NA	400	153	351	199	NA	NA	NA	NA	NA	NA	NA	NA	NA	NA	NA	NA	NA	NA
pomegranate_c55956	No hit	NA	400	162	238	399	NA	NA	NA	NA	NA	NA	NA	NA	NA	NA	NA	NA	NA	NA
pomegranate_c56603	No hit	NA	400	354	400	47	NA	NA	NA	NA	NA	NA	NA	NA	NA	NA	NA	NA	NA	NA
pomegranate_rep_c38561	No hit	NA	400	372	19	390	NA	NA	NA	NA	NA	NA	NA	NA	NA	NA	NA	NA	NA	NA
pomegranate_rep_c59063	No hit	NA	400	240	104	343	NA	NA	NA	NA	NA	NA	NA	NA	NA	NA	NA	NA	NA	NA
pomegranate_c47553	amp-binding protein	4.57303e-22	401	207	102	308	10	C;GO:0016020;membrane;P;GO:0010193;response to ozone;F;GO:0004467;long-chain fatty acid-CoA ligase activity	GO:0010193	response to ozone	GO:0004467	long-chain fatty acid-CoA ligase activity	GO:0016020	membrane	GO:0008150	biological_process	GO:0003824	catalytic activity	GO:0005575	cellular_component
pomegranate_rep_c68659	cytochrome p450 liketbp	1.79715e-43	401	162	200	39	NA	NA	NA	NA	NA	NA	NA	NA	NA	NA	NA	NA	NA	NA
pomegranate_c65661	dna-binding protein smubp-2-like	6.72307e-34	401	297	17	313	6	C;GO:0009941;chloroplast envelope;P;GO:0015996;chlorophyll catabolic process;F;GO:0016787;hydrolase activity	GO:0015996	chlorophyll catabolic process	GO:0016787	hydrolase activity	GO:0009941	chloroplast envelope	GO:0009987	cellular process	GO:0003824	catalytic activity	GO:0009536	plastid
pomegranate_rep_c51544	noi protein	9.52931e-20	401	255	368	114	6	C;GO:0009506;plasmodesma;P;GO:0048193;Golgi vesicle transport	GO:0048193	Golgi vesicle transport	NA	NA	GO:0009506	plasmodesma	GO:0009987	cellular process	NA	NA	GO:0005575	cellular_component
pomegranate_c63452	paf1 complex component	1.03087e-12	401	198	99	296	7	P;GO:0050896;response to stimulus	GO:0050896	response to stimulus	NA	NA	NA	NA	GO:0008150	biological_process	NA	NA	NA	NA
pomegranate_c46022	protein mago nashi homolog 2-like	3.58538e-28	401	192	208	399	5	C;GO:0005634;nucleus;P;GO:0051028;mRNA transport;F;GO:0003723;RNA binding	GO:0051028	mRNA transport	GO:0003723	RNA binding	GO:0005634	nucleus	GO:0008150	biological_process	GO:0005488	binding	GO:0005623	cell
pomegranate_rep_c48719	protein phosphatase 2a regulatory subunit b eta	1.48083e-34	401	165	178	14	3	C;GO:0005829;cytosol	NA	NA	NA	NA	GO:0005829	cytosol	NA	NA	NA	NA	GO:0005737	cytoplasm
pomegranate_rep_c46000	rrna intron-encoded homing endonuclease	3.26966e-28	401	150	345	196	1	F;GO:0004519;endonuclease activity	NA	NA	GO:0004519	endonuclease activity	NA	NA	NA	NA	GO:0016787	hydrolase activity	NA	NA
pomegranate_rep_c41352	thiamin biosynthetic enzyme	1.83886e-52	401	345	347	3	11	C;GO:0010319;stromule;P;GO:0018131;oxazole or thiazole biosynthetic process;F;GO:0042803;protein homodimerization activity	GO:0018131	oxazole or thiazole biosynthetic process	GO:0042803	protein homodimerization activity	GO:0010319	stromule	GO:0009987	cellular process	GO:0005515	protein binding	GO:0009536	plastid
pomegranate_rep_c46006	troponin c	3.72366e-40	401	222	373	152	3	P;GO:0055114;oxidation-reduction process;F;GO:0032440;2-alkenal reductase [NAD(P)] activity	GO:0055114	oxidation-reduction process	GO:0032440	2-alkenal reductase [NAD(P)] activity	NA	NA	GO:0008152	metabolic process	GO:0003824	catalytic activity	NA	NA
pomegranate_c48528	udp-galactose transporter 6	2.7808e-11	401	159	48	206	6	C;GO:0016020;membrane;P;GO:0055085;transmembrane transport;F;GO:0005338;nucleotide-sugar transmembrane transporter activity	GO:0055085	transmembrane transport	GO:0005338	nucleotide-sugar transmembrane transporter activity	GO:0016020	membrane	GO:0009987	cellular process	GO:0005215	transporter activity	GO:0005575	cellular_component
pomegranate_c63139	uncharacterized protein loc100790308	2.35409e-10	401	162	39	200	NA	NA	NA	NA	NA	NA	NA	NA	NA	NA	NA	NA	NA	NA
pomegranate_c61037	uncharacterized protein loc100799356	4.20271e-08	401	282	284	3	NA	NA	NA	NA	NA	NA	NA	NA	NA	NA	NA	NA	NA	NA
pomegranate_rep_c46005	urease	2.63226e-53	401	198	82	279	7	C;GO:0005737;cytoplasm;P;GO:0043419;urea catabolic process;F;GO:0016151;nickel cation binding	GO:0043419	urea catabolic process	GO:0016151	nickel cation binding	GO:0005737	cytoplasm	GO:0009987	cellular process	GO:0005488	binding	GO:0005623	cell
pomegranate_rep_c33633	xyloglucan:xyloglucosyl transferase	2.05751e-14	401	165	173	9	8	C;GO:0048046;apoplast;P;GO:0080086;stamen filament development;F;GO:0016762;xyloglucan:xyloglucosyl transferase activity	GO:0080086	stamen filament development	GO:0016762	xyloglucan:xyloglucosyl transferase activity	GO:0048046	apoplast	GO:0009908	flower development	GO:0016740	transferase activity	GO:0005576	extracellular region
pomegranate_c34775	No hit	NA	401	252	148	399	NA	NA	NA	NA	NA	NA	NA	NA	NA	NA	NA	NA	NA	NA
pomegranate_c45340	No hit	NA	401	294	18	311	NA	NA	NA	NA	NA	NA	NA	NA	NA	NA	NA	NA	NA	NA
pomegranate_c50972	No hit	NA	401	168	43	210	NA	NA	NA	NA	NA	NA	NA	NA	NA	NA	NA	NA	NA	NA
pomegranate_c55776	No hit	NA	401	168	294	127	NA	NA	NA	NA	NA	NA	NA	NA	NA	NA	NA	NA	NA	NA
pomegranate_c63050	No hit	NA	401	177	223	399	NA	NA	NA	NA	NA	NA	NA	NA	NA	NA	NA	NA	NA	NA
pomegranate_rep_c31028	No hit	NA	401	186	40	225	NA	NA	NA	NA	NA	NA	NA	NA	NA	NA	NA	NA	NA	NA
pomegranate_rep_c46892	No hit	NA	401	177	173	349	NA	NA	NA	NA	NA	NA	NA	NA	NA	NA	NA	NA	NA	NA
pomegranate_rep_c49150	No hit	NA	401	288	28	315	NA	NA	NA	NA	NA	NA	NA	NA	NA	NA	NA	NA	NA	NA
pomegranate_rep_c56232	No hit	NA	401	171	231	401	NA	NA	NA	NA	NA	NA	NA	NA	NA	NA	NA	NA	NA	NA
pomegranate_rep_c65128	No hit	NA	401	177	185	361	NA	NA	NA	NA	NA	NA	NA	NA	NA	NA	NA	NA	NA	NA
pomegranate_rep_c46186	cytochrome p450 liketbp	1.17613e-47	402	183	220	402	NA	NA	NA	NA	NA	NA	NA	NA	NA	NA	NA	NA	NA	NA
pomegranate_c52727	glutamate aspartate:proton symporter	3.41223e-31	402	273	130	402	5	C;GO:0016021;integral to membrane;P;GO:0006835;dicarboxylic acid transport;F;GO:0017153;sodium:dicarboxylate symporter activity	GO:0006835	dicarboxylic acid transport	GO:0017153	sodium:dicarboxylate symporter activity	GO:0016021	integral to membrane	GO:0008150	biological_process	GO:0005215	transporter activity	GO:0016020	membrane
pomegranate_rep_c63542	ibr domain containing protein	1.85663e-23	402	228	373	146	2	C;GO:0016023;cytoplasmic membrane-bounded vesicle;F;GO:0046872;metal ion binding	NA	NA	GO:0046872	metal ion binding	GO:0016023	cytoplasmic membrane-bounded vesicle	NA	NA	GO:0005488	binding	GO:0005737	cytoplasm
pomegranate_rep_c45927	penicillin amidase	1.56083e-46	402	195	284	90	10	C;GO:0042597;periplasmic space;P;GO:0042207;styrene catabolic process;F;GO:0004040;amidase activity	GO:0042207	styrene catabolic process	GO:0004040	amidase activity	GO:0042597	periplasmic space	GO:0009987	cellular process	GO:0016787	hydrolase activity	GO:0005623	cell
pomegranate_c49504	PREDICTED: hypothetical protein LOC100575796 [Acyrthosiphon pisum]	5.79833e-09	402	165	59	223	NA	NA	NA	NA	NA	NA	NA	NA	NA	NA	NA	NA	NA	NA
pomegranate_c54636	probable rrna-processing protein ebp2 homolog	6.58814e-29	402	255	146	400	6	C;GO:0005634;nucleus;P;GO:0055114;oxidation-reduction process;F;GO:0032440;2-alkenal reductase [NAD(P)] activity	GO:0055114	oxidation-reduction process	GO:0032440	2-alkenal reductase [NAD(P)] activity	GO:0005634	nucleus	GO:0008152	metabolic process	GO:0003824	catalytic activity	GO:0005623	cell
pomegranate_rep_c35115	protein	1.294e-16	402	294	296	3	NA	NA	NA	NA	NA	NA	NA	NA	NA	NA	NA	NA	NA	NA
pomegranate_rep_c50514	rrna intron-encoded homing endonuclease	3.13594e-41	402	159	160	2	1	F;GO:0004519;endonuclease activity	NA	NA	GO:0004519	endonuclease activity	NA	NA	NA	NA	GO:0016787	hydrolase activity	NA	NA
pomegranate_rep_c38369	swr1 complex snf2 family dna-dependent atpase	8.28077e-32	402	360	360	1	21	C;GO:0016514;SWI/SNF complex;P;GO:0071555;cell wall organization;F;GO:0005524;ATP binding	GO:0071555	cell wall organization	GO:0005524	ATP binding	GO:0016514	SWI/SNF complex	GO:0016043	cellular component organization	GO:0005488	binding	GO:0005634	nucleus
pomegranate_rep_c55630	transferring glycosyl	7.52446e-17	402	312	53	364	12	C;GO:0005886;plasma membrane;P;GO:0052543;callose deposition in cell wall;F;GO:0016740;transferase activity	GO:0052543	callose deposition in cell wall	GO:0016740	transferase activity	GO:0005886	plasma membrane	GO:0016043	cellular component organization	GO:0003824	catalytic activity	GO:0016020	membrane
pomegranate_rep_c65581	ubiquitin-conjugating enzyme	2.04799e-30	402	168	228	395	3	P;GO:0016567;protein ubiquitination;F;GO:0005524;ATP binding	GO:0016567	protein ubiquitination	GO:0005524	ATP binding	NA	NA	GO:0019538	protein metabolic process	GO:0005488	binding	NA	NA
pomegranate_rep_c34260	udp-n-acetylglucosamine pyrophosphorylase	2.18302e-40	402	228	229	2	9	C;GO:0005886;plasma membrane;P;GO:0019276;UDP-N-acetylgalactosamine metabolic process;F;GO:0003983;UTP:glucose-1-phosphate uridylyltransferase activity	GO:0019276	UDP-N-acetylgalactosamine metabolic process	GO:0003983	UTP:glucose-1-phosphate uridylyltransferase activity	GO:0005886	plasma membrane	GO:0009987	cellular process	GO:0016740	transferase activity	GO:0016020	membrane
pomegranate_rep_c34112	uncharacterized membrane protein at1g16860-like	1.67925e-24	402	174	116	289	NA	NA	NA	NA	NA	NA	NA	NA	NA	NA	NA	NA	NA	NA
pomegranate_rep_c37362	uncharacterized protein	6.61877e-13	402	339	371	33	NA	NA	NA	NA	NA	NA	NA	NA	NA	NA	NA	NA	NA	NA
pomegranate_c36922	No hit	NA	402	327	36	362	NA	NA	NA	NA	NA	NA	NA	NA	NA	NA	NA	NA	NA	NA
pomegranate_c54528	No hit	NA	402	204	343	140	NA	NA	NA	NA	NA	NA	NA	NA	NA	NA	NA	NA	NA	NA
pomegranate_c59413	No hit	NA	402	375	27	401	NA	NA	NA	NA	NA	NA	NA	NA	NA	NA	NA	NA	NA	NA
pomegranate_c62116	No hit	NA	402	240	382	143	NA	NA	NA	NA	NA	NA	NA	NA	NA	NA	NA	NA	NA	NA
pomegranate_rep_c28117	No hit	NA	402	249	81	329	NA	NA	NA	NA	NA	NA	NA	NA	NA	NA	NA	NA	NA	NA
pomegranate_rep_c45271	No hit	NA	402	237	393	157	NA	NA	NA	NA	NA	NA	NA	NA	NA	NA	NA	NA	NA	NA
pomegranate_rep_c46052	No hit	NA	402	213	215	3	NA	NA	NA	NA	NA	NA	NA	NA	NA	NA	NA	NA	NA	NA
pomegranate_rep_c47249	No hit	NA	402	153	248	400	NA	NA	NA	NA	NA	NA	NA	NA	NA	NA	NA	NA	NA	NA
pomegranate_rep_c49734	No hit	NA	402	180	90	269	NA	NA	NA	NA	NA	NA	NA	NA	NA	NA	NA	NA	NA	NA
pomegranate_rep_c55336	No hit	NA	402	255	90	344	NA	NA	NA	NA	NA	NA	NA	NA	NA	NA	NA	NA	NA	NA
pomegranate_rep_c58002	b3 domain-containing protein	7.44293e-09	403	180	28	207	NA	NA	NA	NA	NA	NA	NA	NA	NA	NA	NA	NA	NA	NA
pomegranate_c45229	bifunctional aminoacyl-trna synthetase	5.5257e-60	403	339	341	3	12	C;GO:0009332;glutamate-tRNA ligase complex;P;GO:0015994;chlorophyll metabolic process;F;GO:0005524;ATP binding	GO:0015994	chlorophyll metabolic process	GO:0005524	ATP binding	GO:0009332	glutamate-tRNA ligase complex	GO:0009987	cellular process	GO:0005488	binding	GO:0005737	cytoplasm
pomegranate_rep_c60402	brassinosteroid signaling positive regulator-related protein	1.33055e-21	403	336	386	51	2	C;GO:0005634;nucleus;P;GO:0006355;regulation of transcription, DNA-dependent	GO:0006355	regulation of transcription, DNA-dependent	NA	NA	GO:0005634	nucleus	GO:0009987	cellular process	NA	NA	GO:0005623	cell
pomegranate_rep_c48324	cytochrome c oxidase subunit via	1.46509e-20	403	288	290	3	4	C;GO:0005751;mitochondrial respiratory chain complex IV;P;GO:0015992;proton transport;F;GO:0004129;cytochrome-c oxidase activity	GO:0015992	proton transport	GO:0004129	cytochrome-c oxidase activity	GO:0005751	mitochondrial respiratory chain complex IV	GO:0008150	biological_process	GO:0005215	transporter activity	GO:0016020	membrane
pomegranate_c62833	lipid transfer protein	1.91346e-20	403	354	399	46	3	C;GO:0005576;extracellular region;P;GO:0006869;lipid transport;F;GO:0008289;lipid binding	GO:0006869	lipid transport	GO:0008289	lipid binding	GO:0005576	extracellular region	GO:0008150	biological_process	GO:0005488	binding	GO:0005575	cellular_component
pomegranate_rep_c48949	lipid transfer protein	3.69245e-09	403	339	65	403	1	P;GO:0006810;transport	GO:0006810	transport	NA	NA	NA	NA	GO:0008150	biological_process	NA	NA	NA	NA
pomegranate_rep_c58976	protein	1.84905e-23	403	189	189	1	29	C;GO:0005886;plasma membrane;P;GO:0048530;fruit morphogenesis;F;GO:0043565;sequence-specific DNA binding	GO:0048530	fruit morphogenesis	GO:0043565	sequence-specific DNA binding	GO:0005886	plasma membrane	GO:0009791	post-embryonic development	GO:0005488	binding	GO:0016020	membrane
pomegranate_rep_c45228	protein binding	6.97765e-47	403	162	240	401	15	C;GO:0009506;plasmodesma;P;GO:0052542;defense response by callose deposition;F;GO:0016301;kinase activity	GO:0052542	defense response by callose deposition	GO:0016301	kinase activity	GO:0009506	plasmodesma	GO:0008150	biological_process	GO:0016740	transferase activity	GO:0005575	cellular_component
pomegranate_c37078	protein rrnad1-like	1.46509e-20	403	285	119	403	NA	NA	NA	NA	NA	NA	NA	NA	NA	NA	NA	NA	NA	NA
pomegranate_rep_c51371	ras-gtpase-activating protein-binding	3.36975e-25	403	315	71	385	6	C;GO:0005622;intracellular;P;GO:0009220;pyrimidine ribonucleotide biosynthetic process;F;GO:0003723;RNA binding	GO:0009220	pyrimidine ribonucleotide biosynthetic process	GO:0003723	RNA binding	GO:0005622	intracellular	GO:0009987	cellular process	GO:0005488	binding	GO:0005623	cell
pomegranate_c48479	ribosomal protein l24e	9.44959e-42	403	285	383	99	1	C;GO:0005840;ribosome	NA	NA	NA	NA	GO:0005840	ribosome	NA	NA	NA	NA	GO:0005737	cytoplasm
pomegranate_rep_c47476	uncharacterized gpi-anchored protein at4g28100-like	8.0909e-11	403	177	380	204	NA	NA	NA	NA	NA	NA	NA	NA	NA	NA	NA	NA	NA	NA
pomegranate_c49640	uncharacterized protein	2.33563e-30	403	219	311	93	2	C;GO:0005739;mitochondrion;P;GO:0009860;pollen tube growth	GO:0009860	pollen tube growth	NA	NA	GO:0005739	mitochondrion	GO:0040007	growth	NA	NA	GO:0005737	cytoplasm
pomegranate_c45994	unnamed protein product [Azotobacter vinelandii DJ]	6.80689e-17	403	153	153	1	NA	NA	NA	NA	NA	NA	NA	NA	NA	NA	NA	NA	NA	NA
pomegranate_rep_c53212	wapl (wings apart-like protein regulation of heterochromatin) protein	7.54772e-19	403	183	311	129	3	C;GO:0005739;mitochondrion;P;GO:0007067;mitosis	GO:0007067	mitosis	NA	NA	GO:0005739	mitochondrion	GO:0016043	cellular component organization	NA	NA	GO:0005737	cytoplasm
pomegranate_c35631	No hit	NA	403	195	351	157	NA	NA	NA	NA	NA	NA	NA	NA	NA	NA	NA	NA	NA	NA
pomegranate_c36908	No hit	NA	403	204	205	2	NA	NA	NA	NA	NA	NA	NA	NA	NA	NA	NA	NA	NA	NA
pomegranate_c37590	No hit	NA	403	201	266	66	NA	NA	NA	NA	NA	NA	NA	NA	NA	NA	NA	NA	NA	NA
pomegranate_c59845	No hit	NA	403	195	79	273	NA	NA	NA	NA	NA	NA	NA	NA	NA	NA	NA	NA	NA	NA
pomegranate_c63098	No hit	NA	403	297	341	45	NA	NA	NA	NA	NA	NA	NA	NA	NA	NA	NA	NA	NA	NA
pomegranate_rep_c23683	No hit	NA	403	318	73	390	NA	NA	NA	NA	NA	NA	NA	NA	NA	NA	NA	NA	NA	NA
pomegranate_rep_c30414	No hit	NA	403	258	365	108	NA	NA	NA	NA	NA	NA	NA	NA	NA	NA	NA	NA	NA	NA
pomegranate_rep_c41670	No hit	NA	403	195	291	97	NA	NA	NA	NA	NA	NA	NA	NA	NA	NA	NA	NA	NA	NA
pomegranate_rep_c62462	No hit	NA	403	213	371	159	NA	NA	NA	NA	NA	NA	NA	NA	NA	NA	NA	NA	NA	NA
pomegranate_rep_c45173	3-deoxy-d-manno-octulosonic-acid transferase	5.33022e-55	404	402	2	403	6	C;GO:0005886;plasma membrane;P;GO:0048573;photoperiodism, flowering;F;GO:0016757;transferase activity, transferring glycosyl groups	GO:0048573	photoperiodism, flowering	GO:0016757	transferase activity, transferring glycosyl groups	GO:0005886	plasma membrane	GO:0009791	post-embryonic development	GO:0016740	transferase activity	GO:0016020	membrane
pomegranate_rep_c68498	60s ribosomal protein l18a	4.79867e-72	404	246	159	404	9	C;GO:0022625;cytosolic large ribosomal subunit;P;GO:0042545;cell wall modification;F;GO:0003735;structural constituent of ribosome	GO:0042545	cell wall modification	GO:0003735	structural constituent of ribosome	GO:0022625	cytosolic large ribosomal subunit	GO:0016043	cellular component organization	GO:0005198	structural molecule activity	GO:0005840	ribosome
pomegranate_c33773	amino acid permease-associated region	7.54193e-09	404	234	147	380	NA	NA	NA	NA	NA	NA	NA	NA	NA	NA	NA	NA	NA	NA
pomegranate_c40257	apo protein 3	3.69987e-48	404	279	280	2	8	C;GO:0005739;mitochondrion;P;GO:0055114;oxidation-reduction process;F;GO:0020037;heme binding	GO:0055114	oxidation-reduction process	GO:0020037	heme binding	GO:0005739	mitochondrion	GO:0008152	metabolic process	GO:0005488	binding	GO:0005737	cytoplasm
pomegranate_rep_c46007	chaperonin cpn60- mitochondrial-like isoform 2	2.93839e-37	404	186	92	277	14	C;GO:0022626;cytosolic ribosome;P;GO:0051131;chaperone-mediated protein complex assembly;F;GO:0005524;ATP binding	GO:0051131	chaperone-mediated protein complex assembly	GO:0005524	ATP binding	GO:0022626	cytosolic ribosome	GO:0016043	cellular component organization	GO:0005488	binding	GO:0005840	ribosome
pomegranate_rep_c65294	conserved protein	4.4215e-09	404	198	206	403	1	C;GO:0009536;plastid	NA	NA	NA	NA	GO:0009536	plastid	NA	NA	NA	NA	GO:0005737	cytoplasm
pomegranate_c46324	cytochrome p450 liketbp	3.22624e-60	404	186	219	404	NA	NA	NA	NA	NA	NA	NA	NA	NA	NA	NA	NA	NA	NA
pomegranate_rep_c47353	cytochrome p450 liketbp	1.16355e-09	404	276	296	21	NA	NA	NA	NA	NA	NA	NA	NA	NA	NA	NA	NA	NA	NA
pomegranate_c45807	esophageal cancer associated	3.84656e-29	404	312	93	404	1	P;GO:0042732;D-xylose metabolic process	GO:0042732	D-xylose metabolic process	NA	NA	NA	NA	GO:0008152	metabolic process	NA	NA	NA	NA
pomegranate_c45813	extracellular solute-binding family 1	5.49039e-68	404	267	267	1	NA	NA	NA	NA	NA	NA	NA	NA	NA	NA	NA	NA	NA	NA
pomegranate_rep_c45925	lrr receptor-like serine threonine-protein kinase gso1-like	4.62462e-32	404	264	69	332	3	C;GO:0016020;membrane;F;GO:0097159;organic cyclic compound binding	NA	NA	GO:0097159	organic cyclic compound binding	GO:0016020	membrane	NA	NA	GO:0005488	binding	GO:0005575	cellular_component
pomegranate_rep_c56553	mannose-1-phosphate guanyltransferase alpha-b	1.24027e-19	404	168	9	176	1	F;GO:0016772;transferase activity, transferring phosphorus-containing groups	NA	NA	GO:0016772	transferase activity, transferring phosphorus-containing groups	NA	NA	NA	NA	GO:0016740	transferase activity	NA	NA
pomegranate_rep_c48231	nitrate transporter	7.90685e-36	404	360	362	3	9	C;GO:0005886;plasma membrane;P;GO:0080055;low affinity nitrate transport;F;GO:0080054;low affinity nitrate transmembrane transporter activity	GO:0080055	low affinity nitrate transport	GO:0080054	low affinity nitrate transmembrane transporter activity	GO:0005886	plasma membrane	GO:0008150	biological_process	GO:0005215	transporter activity	GO:0016020	membrane
pomegranate_rep_c49107	probable xyloglucan endotransglucosylase hydrolase protein 23-like	1.01696e-13	404	183	202	20	5	C;GO:0048046;apoplast;P;GO:0006073;cellular glucan metabolic process;F;GO:0016762;xyloglucan:xyloglucosyl transferase activity	GO:0006073	cellular glucan metabolic process	GO:0016762	xyloglucan:xyloglucosyl transferase activity	GO:0048046	apoplast	GO:0009987	cellular process	GO:0016740	transferase activity	GO:0005576	extracellular region
pomegranate_rep_c52064	protein	1.90219e-42	404	240	240	1	11	C;GO:0005886;plasma membrane;P;GO:0048573;photoperiodism, flowering;F;GO:0008930;methylthioadenosine nucleosidase activity	GO:0048573	photoperiodism, flowering	GO:0008930	methylthioadenosine nucleosidase activity	GO:0005886	plasma membrane	GO:0009791	post-embryonic development	GO:0016787	hydrolase activity	GO:0016020	membrane
pomegranate_rep_c63895	pyruvate cytosolic isozyme-like	8.70983e-11	404	222	326	105	6	C;GO:0005886;plasma membrane;P;GO:0046686;response to cadmium ion;F;GO:0046872;metal ion binding	GO:0046686	response to cadmium ion	GO:0046872	metal ion binding	GO:0005886	plasma membrane	GO:0008150	biological_process	GO:0005488	binding	GO:0016020	membrane
pomegranate_c47453	rrna intron-encoded homing endonuclease	8.5494e-37	404	180	225	404	NA	NA	NA	NA	NA	NA	NA	NA	NA	NA	NA	NA	NA	NA
pomegranate_rep_c62751	s-adenosylmethionine synthetase	5.03543e-21	404	351	24	374	1	F;GO:0005488;binding	NA	NA	GO:0005488	binding	NA	NA	NA	NA	GO:0003674	molecular_function	NA	NA
pomegranate_c48808	tbp-associated factor 2	2.58612e-17	404	177	264	88	7	C;GO:0009506;plasmodesma;P;GO:0009630;gravitropism;F;GO:0008270;zinc ion binding	GO:0009630	gravitropism	GO:0008270	zinc ion binding	GO:0009506	plasmodesma	GO:0009628	response to abiotic stimulus	GO:0005488	binding	GO:0005575	cellular_component
pomegranate_c62332	ubiquitin carboxyl-terminal hydrolase	1.98472e-09	404	177	106	282	NA	NA	NA	NA	NA	NA	NA	NA	NA	NA	NA	NA	NA	NA
pomegranate_c52464	uncharacterized protein loc100245254	3.06198e-10	404	252	152	403	NA	NA	NA	NA	NA	NA	NA	NA	NA	NA	NA	NA	NA	NA
pomegranate_rep_c55890	uncharacterized protein loc100776316	3.74302e-08	404	204	206	3	NA	NA	NA	NA	NA	NA	NA	NA	NA	NA	NA	NA	NA	NA
pomegranate_c27824	No hit	NA	404	192	328	137	NA	NA	NA	NA	NA	NA	NA	NA	NA	NA	NA	NA	NA	NA
pomegranate_c28261	No hit	NA	404	243	71	313	NA	NA	NA	NA	NA	NA	NA	NA	NA	NA	NA	NA	NA	NA
pomegranate_rep_c34624	No hit	NA	404	156	147	302	NA	NA	NA	NA	NA	NA	NA	NA	NA	NA	NA	NA	NA	NA
pomegranate_rep_c37478	No hit	NA	404	153	129	281	NA	NA	NA	NA	NA	NA	NA	NA	NA	NA	NA	NA	NA	NA
pomegranate_rep_c49123	No hit	NA	404	183	68	250	NA	NA	NA	NA	NA	NA	NA	NA	NA	NA	NA	NA	NA	NA
pomegranate_rep_c51574	No hit	NA	404	213	82	294	NA	NA	NA	NA	NA	NA	NA	NA	NA	NA	NA	NA	NA	NA
pomegranate_rep_c58700	No hit	NA	404	168	168	1	NA	NA	NA	NA	NA	NA	NA	NA	NA	NA	NA	NA	NA	NA
pomegranate_rep_c60461	No hit	NA	404	264	38	301	NA	NA	NA	NA	NA	NA	NA	NA	NA	NA	NA	NA	NA	NA
pomegranate_rep_c36603	acyl- -binding protein	1.32622e-15	405	363	380	18	6	C;GO:0005886;plasma membrane;P;GO:0050826;response to freezing;F;GO:0031210;phosphatidylcholine binding	GO:0050826	response to freezing	GO:0031210	phosphatidylcholine binding	GO:0005886	plasma membrane	GO:0009628	response to abiotic stimulus	GO:0008289	lipid binding	GO:0016020	membrane
pomegranate_c46590	calreticulin	5.92065e-38	405	255	256	2	4	C;GO:0005783;endoplasmic reticulum;P;GO:0006457;protein folding;F;GO:0051082;unfolded protein binding	GO:0006457	protein folding	GO:0051082	unfolded protein binding	GO:0005783	endoplasmic reticulum	GO:0019538	protein metabolic process	GO:0005515	protein binding	GO:0005737	cytoplasm
pomegranate_rep_c52496	chlorophyll synthase	8.15333e-25	405	267	114	380	11	C;GO:0016021;integral to membrane;P;GO:0034660;ncRNA metabolic process;F;GO:0046408;chlorophyll synthetase activity	GO:0034660	ncRNA metabolic process	GO:0046408	chlorophyll synthetase activity	GO:0016021	integral to membrane	GO:0009987	cellular process	GO:0016740	transferase activity	GO:0016020	membrane
pomegranate_c52049	family transcriptional regulator	1.98928e-20	405	324	82	405	2	P;GO:0050896;response to stimulus	GO:0050896	response to stimulus	NA	NA	NA	NA	GO:0008150	biological_process	NA	NA	NA	NA
pomegranate_rep_c57332	gamma-tubulin complex component 4 homolog	2.98181e-14	405	177	178	2	1	C;GO:0005856;cytoskeleton	NA	NA	NA	NA	GO:0005856	cytoskeleton	NA	NA	NA	NA	GO:0005623	cell
pomegranate_c45774	lyr family of fe s cluster biogenesis protein	2.77436e-19	405	261	140	400	2	C;GO:0005739;mitochondrion;F;GO:0003824;catalytic activity	NA	NA	GO:0003824	catalytic activity	GO:0005739	mitochondrion	NA	NA	GO:0003674	molecular_function	GO:0005737	cytoplasm
pomegranate_c61922	pentatricopeptide repeat-containing protein	4.21459e-41	405	225	240	16	2	C;GO:0005739;mitochondrion;P;GO:0008380;RNA splicing	GO:0008380	RNA splicing	NA	NA	GO:0005739	mitochondrion	GO:0009987	cellular process	NA	NA	GO:0005737	cytoplasm
pomegranate_c46081	pleckstrin homology domain-containing protein	3.59107e-49	405	168	254	87	14	C;GO:0009506;plasmodesma;P;GO:0071555;cell wall organization;F;GO:0005543;phospholipid binding	GO:0071555	cell wall organization	GO:0005543	phospholipid binding	GO:0009506	plasmodesma	GO:0016043	cellular component organization	GO:0008289	lipid binding	GO:0005575	cellular_component
pomegranate_c46475	probable leucine-rich repeat receptor-like protein kinase at4g00330-like	1.84049e-39	405	168	237	404	8	C;GO:0005886;plasma membrane;P;GO:0009697;salicylic acid biosynthetic process;F;GO:0005524;ATP binding	GO:0009697	salicylic acid biosynthetic process	GO:0005524	ATP binding	GO:0005886	plasma membrane	GO:0009987	cellular process	GO:0005488	binding	GO:0016020	membrane
pomegranate_c55741	protein	3.60863e-19	405	168	238	405	8	C;GO:0009506;plasmodesma;P;GO:0048354;mucilage biosynthetic process involved in seed coat development;F;GO:0005515;protein binding	GO:0048354	mucilage biosynthetic process involved in seed coat development	GO:0005515	protein binding	GO:0009506	plasmodesma	GO:0009987	cellular process	GO:0005488	binding	GO:0005575	cellular_component
pomegranate_c64358	protein	1.07369e-11	405	207	209	3	3	C;GO:0016020;membrane;F;GO:0046872;metal ion binding	NA	NA	GO:0046872	metal ion binding	GO:0016020	membrane	NA	NA	GO:0005488	binding	GO:0005575	cellular_component
pomegranate_rep_c37118	protein	1.05211e-45	405	153	49	201	2	C;GO:0009507;chloroplast	NA	NA	NA	NA	GO:0009507	chloroplast	NA	NA	NA	NA	GO:0009536	plastid
pomegranate_rep_c49140	rna recognition motif-containing protein	4.8494e-25	405	177	228	404	4	C;GO:0005634;nucleus;P;GO:0000398;nuclear mRNA splicing, via spliceosome;F;GO:0017069;snRNA binding	GO:0000398	nuclear mRNA splicing, via spliceosome	GO:0017069	snRNA binding	GO:0005634	nucleus	GO:0009987	cellular process	GO:0005488	binding	GO:0005623	cell
pomegranate_rep_c45283	s-adenosylmethionine synthetase	1.96184e-49	405	195	45	239	8	C;GO:0005737;cytoplasm;P;GO:0009651;response to salt stress;F;GO:0005524;ATP binding	GO:0009651	response to salt stress	GO:0005524	ATP binding	GO:0005737	cytoplasm	GO:0009628	response to abiotic stimulus	GO:0005488	binding	GO:0005623	cell
pomegranate_c35120	transcriptional regulator sterile apetala	4.1097e-31	405	243	371	129	5	C;GO:0005667;transcription factor complex;P;GO:0009908;flower development;F;GO:0003700;sequence-specific DNA binding transcription factor activity	GO:0009908	flower development	GO:0003700	sequence-specific DNA binding transcription factor activity	GO:0005667	transcription factor complex	GO:0009791	post-embryonic development	GO:0003674	molecular_function	GO:0005654	nucleoplasm
pomegranate_c54101	uncharacterized protein	5.73766e-17	405	213	100	312	1	C;GO:0005739;mitochondrion	NA	NA	NA	NA	GO:0005739	mitochondrion	NA	NA	NA	NA	GO:0005737	cytoplasm
pomegranate_c63486	uncharacterized protein	1.16355e-09	405	237	376	140	NA	NA	NA	NA	NA	NA	NA	NA	NA	NA	NA	NA	NA	NA
pomegranate_c55686	No hit	NA	405	366	366	1	NA	NA	NA	NA	NA	NA	NA	NA	NA	NA	NA	NA	NA	NA
pomegranate_c61197	No hit	NA	405	150	152	3	NA	NA	NA	NA	NA	NA	NA	NA	NA	NA	NA	NA	NA	NA
pomegranate_c62365	No hit	NA	405	231	233	3	NA	NA	NA	NA	NA	NA	NA	NA	NA	NA	NA	NA	NA	NA
pomegranate_c64321	No hit	NA	405	204	119	322	NA	NA	NA	NA	NA	NA	NA	NA	NA	NA	NA	NA	NA	NA
pomegranate_rep_c38399	No hit	NA	405	309	311	3	NA	NA	NA	NA	NA	NA	NA	NA	NA	NA	NA	NA	NA	NA
pomegranate_rep_c49748	No hit	NA	405	192	334	143	NA	NA	NA	NA	NA	NA	NA	NA	NA	NA	NA	NA	NA	NA
pomegranate_rep_c51233	No hit	NA	405	264	63	326	NA	NA	NA	NA	NA	NA	NA	NA	NA	NA	NA	NA	NA	NA
pomegranate_rep_c51420	No hit	NA	405	285	120	404	NA	NA	NA	NA	NA	NA	NA	NA	NA	NA	NA	NA	NA	NA
pomegranate_rep_c53650	No hit	NA	405	234	325	92	NA	NA	NA	NA	NA	NA	NA	NA	NA	NA	NA	NA	NA	NA
pomegranate_rep_c62639	No hit	NA	405	285	384	100	NA	NA	NA	NA	NA	NA	NA	NA	NA	NA	NA	NA	NA	NA
pomegranate_rep_c64657	No hit	NA	405	162	242	403	NA	NA	NA	NA	NA	NA	NA	NA	NA	NA	NA	NA	NA	NA
pomegranate_rep_c33632	alanyl-trna synthetase	8.49148e-45	406	153	295	143	18	C;GO:0009507;chloroplast;P;GO:0051604;protein maturation;F;GO:0005524;ATP binding	GO:0051604	protein maturation	GO:0005524	ATP binding	GO:0009507	chloroplast	GO:0019538	protein metabolic process	GO:0005488	binding	GO:0009536	plastid
pomegranate_rep_c50835	beta-ketoacyl-acp synthase ii	3.59193e-35	406	225	60	284	2	P;GO:0006633;fatty acid biosynthetic process;F;GO:0016747;transferase activity, transferring acyl groups other than amino-acyl groups	GO:0006633	fatty acid biosynthetic process	GO:0016747	transferase activity, transferring acyl groups other than amino-acyl groups	NA	NA	GO:0009987	cellular process	GO:0016740	transferase activity	NA	NA
pomegranate_rep_c47650	cathepsin b-like cysteine protease	1.73208e-32	406	183	100	282	10	C;GO:0005829;cytosol;P;GO:0048193;Golgi vesicle transport;F;GO:0008234;cysteine-type peptidase activity	GO:0048193	Golgi vesicle transport	GO:0008234	cysteine-type peptidase activity	GO:0005829	cytosol	GO:0009987	cellular process	GO:0016787	hydrolase activity	GO:0005737	cytoplasm
pomegranate_rep_c45640	coiled-coil domain-containing protein	8.00624e-19	406	303	304	2	NA	NA	NA	NA	NA	NA	NA	NA	NA	NA	NA	NA	NA	NA
pomegranate_c46426	cytochrome p450 liketbp	3.12487e-55	406	162	193	32	NA	NA	NA	NA	NA	NA	NA	NA	NA	NA	NA	NA	NA	NA
pomegranate_c60627	dna damage-binding protein 1a	1.91004e-12	406	183	6	188	23	C;GO:0080008;CUL4-RING ubiquitin ligase complex;P;GO:0048449;floral organ formation;F;GO:0030170;pyridoxal phosphate binding	GO:0048449	floral organ formation	GO:0030170	pyridoxal phosphate binding	GO:0080008	CUL4-RING ubiquitin ligase complex	GO:0009908	flower development	GO:0005488	binding	GO:0005623	cell
pomegranate_rep_c38342	flavonoid o-methyltransferase protein	2.48961e-20	406	243	379	137	2	C;GO:0005829;cytosol;F;GO:0008168;methyltransferase activity	NA	NA	GO:0008168	methyltransferase activity	GO:0005829	cytosol	NA	NA	GO:0016740	transferase activity	GO:0005737	cytoplasm
pomegranate_rep_c33257	gtp-binding protein	2.32283e-42	406	288	290	3	8	C;GO:0032588;trans-Golgi network membrane;P;GO:0032456;endocytic recycling;F;GO:0019900;kinase binding	GO:0032456	endocytic recycling	GO:0019900	kinase binding	GO:0032588	trans-Golgi network membrane	GO:0009987	cellular process	GO:0005515	protein binding	GO:0016020	membrane
pomegranate_rep_c41709	major latex	7.98769e-27	406	333	73	405	10	C;GO:0005829;cytosol;P;GO:0080184;response to phenylpropanoid;F;GO:0005507;copper ion binding	GO:0080184	response to phenylpropanoid	GO:0005507	copper ion binding	GO:0005829	cytosol	GO:0008150	biological_process	GO:0005488	binding	GO:0005737	cytoplasm
pomegranate_c30247	movement protein	1.11918e-28	406	372	374	3	NA	NA	NA	NA	NA	NA	NA	NA	NA	NA	NA	NA	NA	NA
pomegranate_rep_c65003	nuclear transcription factor y subunit b-8-like	2.95536e-22	406	249	156	404	4	C;GO:0005634;nucleus;P;GO:0009414;response to water deprivation;F;GO:0043565;sequence-specific DNA binding	GO:0009414	response to water deprivation	GO:0043565	sequence-specific DNA binding	GO:0005634	nucleus	GO:0009628	response to abiotic stimulus	GO:0005488	binding	GO:0005623	cell
pomegranate_rep_c56657	nucleotide-diphospho-sugar transferase domain-containing protein	8.8063e-50	406	351	54	404	5	C;GO:0016023;cytoplasmic membrane-bounded vesicle;P;GO:0016051;carbohydrate biosynthetic process;F;GO:0016758;transferase activity, transferring hexosyl groups	GO:0016051	carbohydrate biosynthetic process	GO:0016758	transferase activity, transferring hexosyl groups	GO:0016023	cytoplasmic membrane-bounded vesicle	GO:0009058	biosynthetic process	GO:0016740	transferase activity	GO:0005737	cytoplasm
pomegranate_rep_c47391	peptide synthase	5.75359e-22	406	270	348	79	2	P;GO:0019290;siderophore biosynthetic process;F;GO:0003824;catalytic activity	GO:0019290	siderophore biosynthetic process	GO:0003824	catalytic activity	NA	NA	GO:0009987	cellular process	GO:0003674	molecular_function	NA	NA
pomegranate_c45690	pinus taeda anonymous locus 0_17383_01 genomic sequence	1.40344e-39	406	189	23	211	5	C;GO:0005739;mitochondrion;P;GO:0009220;pyrimidine ribonucleotide biosynthetic process;F;GO:0005524;ATP binding	GO:0009220	pyrimidine ribonucleotide biosynthetic process	GO:0005524	ATP binding	GO:0005739	mitochondrion	GO:0009987	cellular process	GO:0005488	binding	GO:0005737	cytoplasm
pomegranate_rep_c28644	predicted protein [Populus trichocarpa]	1.43401e-07	406	150	248	397	NA	NA	NA	NA	NA	NA	NA	NA	NA	NA	NA	NA	NA	NA
pomegranate_c41596	prolyl 4-hydroxylase subunit alpha-1	8.57245e-35	406	207	159	365	10	C;GO:0016023;cytoplasmic membrane-bounded vesicle;P;GO:0055114;oxidation-reduction process;F;GO:0031418;L-ascorbic acid binding	GO:0055114	oxidation-reduction process	GO:0031418	L-ascorbic acid binding	GO:0016023	cytoplasmic membrane-bounded vesicle	GO:0008152	metabolic process	GO:0005488	binding	GO:0005737	cytoplasm
pomegranate_rep_c32985	protein	3.23545e-36	406	258	259	2	11	C;GO:0005829;cytosol;P;GO:0046482;para-aminobenzoic acid metabolic process;F;GO:0080146;L-cysteine desulfhydrase activity	GO:0046482	para-aminobenzoic acid metabolic process	GO:0080146	L-cysteine desulfhydrase activity	GO:0005829	cytosol	GO:0009987	cellular process	GO:0003824	catalytic activity	GO:0005737	cytoplasm
pomegranate_c45697	transcriptional regulator	3.37154e-09	406	276	277	2	NA	NA	NA	NA	NA	NA	NA	NA	NA	NA	NA	NA	NA	NA
pomegranate_rep_c58727	translationally-controlled tumor	9.09148e-17	406	210	382	173	5	C;GO:0044424;intracellular part;P;GO:0050789;regulation of biological process	GO:0050789	regulation of biological process	NA	NA	GO:0044424	intracellular part	GO:0008150	biological_process	NA	NA	GO:0005623	cell
pomegranate_c25222	tropomyosin isoform k	7.89206e-28	406	231	276	46	10	C;GO:0070865;investment cone;P;GO:0048813;dendrite morphogenesis;F;GO:0003779;actin binding	GO:0048813	dendrite morphogenesis	GO:0003779	actin binding	GO:0070865	investment cone	GO:0030154	cell differentiation	GO:0005515	protein binding	GO:0005856	cytoskeleton
pomegranate_rep_c45048	ubiquitin interaction motif-containing protein	1.24027e-19	406	261	263	3	6	C;GO:0005829;cytosol;P;GO:0050665;hydrogen peroxide biosynthetic process;F;GO:0005509;calcium ion binding	GO:0050665	hydrogen peroxide biosynthetic process	GO:0005509	calcium ion binding	GO:0005829	cytosol	GO:0009987	cellular process	GO:0005488	binding	GO:0005737	cytoplasm
pomegranate_c49612	uncharacterized protein	2.2603e-21	406	279	287	9	3	C;GO:0005737;cytoplasm;F;GO:0005488;binding	NA	NA	GO:0005488	binding	GO:0005737	cytoplasm	NA	NA	GO:0003674	molecular_function	GO:0005623	cell
pomegranate_rep_c47551	uncharacterized protein	2.82633e-56	406	354	51	404	2	C;GO:0005886;plasma membrane	NA	NA	NA	NA	GO:0005886	plasma membrane	NA	NA	NA	NA	GO:0016020	membrane
pomegranate_c34973	No hit	NA	406	186	186	1	NA	NA	NA	NA	NA	NA	NA	NA	NA	NA	NA	NA	NA	NA
pomegranate_c45751	No hit	NA	406	150	39	188	NA	NA	NA	NA	NA	NA	NA	NA	NA	NA	NA	NA	NA	NA
pomegranate_c48941	No hit	NA	406	162	220	59	NA	NA	NA	NA	NA	NA	NA	NA	NA	NA	NA	NA	NA	NA
pomegranate_c56562	No hit	NA	406	321	329	9	NA	NA	NA	NA	NA	NA	NA	NA	NA	NA	NA	NA	NA	NA
pomegranate_c58685	No hit	NA	406	249	84	332	NA	NA	NA	NA	NA	NA	NA	NA	NA	NA	NA	NA	NA	NA
pomegranate_c60356	No hit	NA	406	324	81	404	NA	NA	NA	NA	NA	NA	NA	NA	NA	NA	NA	NA	NA	NA
pomegranate_c60503	No hit	NA	406	150	224	75	NA	NA	NA	NA	NA	NA	NA	NA	NA	NA	NA	NA	NA	NA
pomegranate_c63379	No hit	NA	406	282	293	12	NA	NA	NA	NA	NA	NA	NA	NA	NA	NA	NA	NA	NA	NA
pomegranate_rep_c37345	No hit	NA	406	165	252	88	NA	NA	NA	NA	NA	NA	NA	NA	NA	NA	NA	NA	NA	NA
pomegranate_rep_c38211	No hit	NA	406	183	187	369	NA	NA	NA	NA	NA	NA	NA	NA	NA	NA	NA	NA	NA	NA
pomegranate_rep_c51628	No hit	NA	406	204	173	376	NA	NA	NA	NA	NA	NA	NA	NA	NA	NA	NA	NA	NA	NA
pomegranate_rep_c59395	No hit	NA	406	378	19	396	NA	NA	NA	NA	NA	NA	NA	NA	NA	NA	NA	NA	NA	NA
pomegranate_rep_c63861	No hit	NA	406	225	96	320	NA	NA	NA	NA	NA	NA	NA	NA	NA	NA	NA	NA	NA	NA
pomegranate_rep_c58693	adenine phosphoribosyltransferase	6.29974e-40	407	279	129	407	8	C;GO:0005886;plasma membrane;P;GO:0009116;nucleoside metabolic process;F;GO:0015114;phosphate ion transmembrane transporter activity	GO:0009116	nucleoside metabolic process	GO:0015114	phosphate ion transmembrane transporter activity	GO:0005886	plasma membrane	GO:0009987	cellular process	GO:0005215	transporter activity	GO:0016020	membrane
pomegranate_rep_c47217	armadillo-like helical domain-containing protein	7.12814e-12	407	156	329	174	NA	NA	NA	NA	NA	NA	NA	NA	NA	NA	NA	NA	NA	NA
pomegranate_rep_c56708	conserved hypothetical protein [Ricinus communis]	2.79696e-08	407	357	365	9	NA	NA	NA	NA	NA	NA	NA	NA	NA	NA	NA	NA	NA	NA
pomegranate_rep_c47667	cspl5_ricco ame: full=casp-like protein rcom_0679870	2.85418e-08	407	249	149	397	2	C;GO:0016021;integral to membrane	NA	NA	NA	NA	GO:0016021	integral to membrane	NA	NA	NA	NA	GO:0016020	membrane
pomegranate_rep_c40213	cysteine protease	7.49361e-17	407	384	386	3	4	P;GO:0055114;oxidation-reduction process;F;GO:0032440;2-alkenal reductase [NAD(P)] activity	GO:0055114	oxidation-reduction process	GO:0032440	2-alkenal reductase [NAD(P)] activity	NA	NA	GO:0008152	metabolic process	GO:0003824	catalytic activity	NA	NA
pomegranate_rep_c45591	expression site-associated gene 8 protein	2.49459e-12	407	237	142	378	1	F;GO:0005488;binding	NA	NA	GO:0005488	binding	NA	NA	NA	NA	GO:0003674	molecular_function	NA	NA
pomegranate_c54042	filament-like plant protein 4-like	2.84757e-16	407	348	29	376	NA	NA	NA	NA	NA	NA	NA	NA	NA	NA	NA	NA	NA	NA
pomegranate_rep_c48039	hypothetical protein VITISV_003237 [Vitis vinifera]	1.54846e-28	407	183	207	389	5	P;GO:0015074;DNA integration;F;GO:0008270;zinc ion binding	GO:0015074	DNA integration	GO:0008270	zinc ion binding	NA	NA	GO:0009987	cellular process	GO:0005488	binding	NA	NA
pomegranate_c47293	major latex	1.71341e-14	407	168	169	2	6	C;GO:0005829;cytosol;P;GO:0080184;response to phenylpropanoid;F;GO:0005507;copper ion binding	GO:0080184	response to phenylpropanoid	GO:0005507	copper ion binding	GO:0005829	cytosol	GO:0008150	biological_process	GO:0005488	binding	GO:0005737	cytoplasm
pomegranate_c32854	map3k protein kinase(mitogen-activated protein kinase)	3.72768e-08	407	273	133	405	6	C;GO:0009536;plastid;P;GO:0009069;serine family amino acid metabolic process;F;GO:0005524;ATP binding	GO:0009069	serine family amino acid metabolic process	GO:0005524	ATP binding	GO:0009536	plastid	GO:0009987	cellular process	GO:0005488	binding	GO:0005737	cytoplasm
pomegranate_c51460	neutral invertase	1.11279e-32	407	216	12	227	6	C;GO:0017177;glucosidase II complex;P;GO:0005985;sucrose metabolic process;F;GO:0033926;glycopeptide alpha-N-acetylgalactosaminidase activity	GO:0005985	sucrose metabolic process	GO:0033926	glycopeptide alpha-N-acetylgalactosaminidase activity	GO:0017177	glucosidase II complex	GO:0009987	cellular process	GO:0016787	hydrolase activity	GO:0005783	endoplasmic reticulum
pomegranate_rep_c52441	nuclear transcription factor y subunit b-3	4.8685e-08	407	252	14	265	NA	NA	NA	NA	NA	NA	NA	NA	NA	NA	NA	NA	NA	NA
pomegranate_c54886	phosphatidylcholine-hydrolyzing phospholipase c	2.67725e-26	407	348	349	2	1	F;GO:0034480;phosphatidylcholine phospholipase C activity	NA	NA	GO:0034480	phosphatidylcholine phospholipase C activity	NA	NA	NA	NA	GO:0016787	hydrolase activity	NA	NA
pomegranate_c54763	replication factor c subunit 3-like	3.66765e-64	407	393	13	405	10	C;GO:0016020;membrane;P;GO:0015721;bile acid and bile salt transport;F;GO:0017111;nucleoside-triphosphatase activity	GO:0015721	bile acid and bile salt transport	GO:0017111	nucleoside-triphosphatase activity	GO:0016020	membrane	GO:0008150	biological_process	GO:0016787	hydrolase activity	GO:0005575	cellular_component
pomegranate_rep_c50563	ribulose- bisphosphate carboxylase oxygenase large subunit n- chloroplastic-like	3.13412e-28	407	393	15	407	10	C;GO:0009508;plastid chromosome;P;GO:0045893;positive regulation of transcription, DNA-dependent	GO:0045893	positive regulation of transcription, DNA-dependent	NA	NA	GO:0009508	plastid chromosome	GO:0009987	cellular process	NA	NA	GO:0009536	plastid
pomegranate_c62944	rrna intron-encoded homing endonuclease	1.06573e-41	407	174	175	2	NA	NA	NA	NA	NA	NA	NA	NA	NA	NA	NA	NA	NA	NA
pomegranate_rep_c39213	secretory carrier membrane protein family protein	3.1918e-44	407	210	259	50	10	C;GO:0016021;integral to membrane;P;GO:0015031;protein transport;F;GO:0022857;transmembrane transporter activity	GO:0015031	protein transport	GO:0022857	transmembrane transporter activity	GO:0016021	integral to membrane	GO:0008150	biological_process	GO:0005215	transporter activity	GO:0016020	membrane
pomegranate_rep_c57374	serine	2.48305e-28	407	201	206	406	3	C;GO:0005739;mitochondrion;P;GO:0006508;proteolysis;F;GO:0004185;serine-type carboxypeptidase activity	GO:0006508	proteolysis	GO:0004185	serine-type carboxypeptidase activity	GO:0005739	mitochondrion	GO:0019538	protein metabolic process	GO:0016787	hydrolase activity	GO:0005737	cytoplasm
pomegranate_rep_c50425	signal peptide peptidase-like 2b	2.04954e-25	407	201	206	406	6	C;GO:0016021;integral to membrane;P;GO:0006508;proteolysis;F;GO:0004190;aspartic-type endopeptidase activity	GO:0006508	proteolysis	GO:0004190	aspartic-type endopeptidase activity	GO:0016021	integral to membrane	GO:0019538	protein metabolic process	GO:0016787	hydrolase activity	GO:0016020	membrane
pomegranate_rep_c50700	tetratricopeptide repeat protein	2.85418e-08	407	174	183	356	NA	NA	NA	NA	NA	NA	NA	NA	NA	NA	NA	NA	NA	NA
pomegranate_c46709	uncharacterized protein	4.01939e-38	407	207	200	406	17	C;GO:0016020;membrane;P;GO:0051567;histone H3-K9 methylation;F;GO:0005525;GTP binding	GO:0051567	histone H3-K9 methylation	GO:0005525	GTP binding	GO:0016020	membrane	GO:0019538	protein metabolic process	GO:0005488	binding	GO:0005575	cellular_component
pomegranate_c63447	uncharacterized protein	4.39317e-17	407	315	93	407	NA	NA	NA	NA	NA	NA	NA	NA	NA	NA	NA	NA	NA	NA
pomegranate_rep_c50582	uncharacterized protein loc100527519	3.8486e-13	407	156	51	206	NA	NA	NA	NA	NA	NA	NA	NA	NA	NA	NA	NA	NA	NA
pomegranate_rep_c34958	upf0016 protein 3	3.47285e-22	407	183	223	405	6	C;GO:0016023;cytoplasmic membrane-bounded vesicle;P;GO:0048193;Golgi vesicle transport	GO:0048193	Golgi vesicle transport	NA	NA	GO:0016023	cytoplasmic membrane-bounded vesicle	GO:0009987	cellular process	NA	NA	GO:0005737	cytoplasm
pomegranate_c46478	No hit	NA	407	177	357	181	NA	NA	NA	NA	NA	NA	NA	NA	NA	NA	NA	NA	NA	NA
pomegranate_c55109	No hit	NA	407	183	221	403	NA	NA	NA	NA	NA	NA	NA	NA	NA	NA	NA	NA	NA	NA
pomegranate_c59564	No hit	NA	407	177	74	250	NA	NA	NA	NA	NA	NA	NA	NA	NA	NA	NA	NA	NA	NA
pomegranate_rep_c26331	No hit	NA	407	246	368	123	NA	NA	NA	NA	NA	NA	NA	NA	NA	NA	NA	NA	NA	NA
pomegranate_rep_c27627	No hit	NA	407	198	242	45	NA	NA	NA	NA	NA	NA	NA	NA	NA	NA	NA	NA	NA	NA
pomegranate_rep_c35303	No hit	NA	407	234	172	405	NA	NA	NA	NA	NA	NA	NA	NA	NA	NA	NA	NA	NA	NA
pomegranate_rep_c46017	No hit	NA	407	216	62	277	NA	NA	NA	NA	NA	NA	NA	NA	NA	NA	NA	NA	NA	NA
pomegranate_rep_c48990	No hit	NA	407	246	161	406	NA	NA	NA	NA	NA	NA	NA	NA	NA	NA	NA	NA	NA	NA
pomegranate_rep_c51131	No hit	NA	407	162	163	2	NA	NA	NA	NA	NA	NA	NA	NA	NA	NA	NA	NA	NA	NA
pomegranate_rep_c54794	No hit	NA	407	333	75	407	NA	NA	NA	NA	NA	NA	NA	NA	NA	NA	NA	NA	NA	NA
pomegranate_rep_c51889	40s ribosomal protein s23	9.8362e-30	408	198	195	392	5	C;GO:0022627;cytosolic small ribosomal subunit;P;GO:0042254;ribosome biogenesis;F;GO:0003735;structural constituent of ribosome	GO:0042254	ribosome biogenesis	GO:0003735	structural constituent of ribosome	GO:0022627	cytosolic small ribosomal subunit	GO:0009987	cellular process	GO:0005198	structural molecule activity	GO:0005840	ribosome
pomegranate_rep_c48424	50s ribosomal protein l29	2.17022e-32	408	258	81	338	10	C;GO:0009941;chloroplast envelope;P;GO:0045893;positive regulation of transcription, DNA-dependent;F;GO:0003735;structural constituent of ribosome	GO:0045893	positive regulation of transcription, DNA-dependent	GO:0003735	structural constituent of ribosome	GO:0009941	chloroplast envelope	GO:0009987	cellular process	GO:0005198	structural molecule activity	GO:0009536	plastid
pomegranate_c61968	beta-xylosidase alpha-l-arabinofuranosidase 2-like	1.03123e-30	408	288	356	69	8	C;GO:0048046;apoplast;P;GO:0045493;xylan catabolic process;F;GO:0009044;xylan 1,4-beta-xylosidase activity	GO:0045493	xylan catabolic process	GO:0009044	xylan 1,4-beta-xylosidase activity	GO:0048046	apoplast	GO:0009056	catabolic process	GO:0016787	hydrolase activity	GO:0005576	extracellular region
pomegranate_rep_c50597	glycine decarboxylase complex h-protein	2.48305e-28	408	237	239	3	4	C;GO:0005960;glycine cleavage complex;P;GO:0019464;glycine decarboxylation via glycine cleavage system;F;GO:0005524;ATP binding	GO:0019464	glycine decarboxylation via glycine cleavage system	GO:0005524	ATP binding	GO:0005960	glycine cleavage complex	GO:0009987	cellular process	GO:0005488	binding	GO:0005737	cytoplasm
pomegranate_rep_c53144	glycosyl hydrolase family protein with chitinase insertion domain	4.84597e-24	408	315	382	68	15	C;GO:0005618;cell wall;P;GO:0016998;cell wall macromolecule catabolic process;F;GO:0043169;cation binding	GO:0016998	cell wall macromolecule catabolic process	GO:0043169	cation binding	GO:0005618	cell wall	GO:0009056	catabolic process	GO:0005488	binding	GO:0030312	external encapsulating structure
pomegranate_c45123	membrane protein	2.91956e-45	408	198	211	14	NA	NA	NA	NA	NA	NA	NA	NA	NA	NA	NA	NA	NA	NA
pomegranate_rep_c64929	molybdopterin biosynthesis protein cnx1-like	4.15753e-32	408	207	201	407	18	C;GO:0016023;cytoplasmic membrane-bounded vesicle;P;GO:0050832;defense response to fungus;F;GO:0030151;molybdenum ion binding	GO:0050832	defense response to fungus	GO:0030151	molybdenum ion binding	GO:0016023	cytoplasmic membrane-bounded vesicle	GO:0009607	response to biotic stimulus	GO:0005488	binding	GO:0005737	cytoplasm
pomegranate_c59853	pantothenate kinase 2-like	1.2533e-48	408	261	66	326	8	C;GO:0005829;cytosol;P;GO:0016310;phosphorylation;F;GO:0005524;ATP binding	GO:0016310	phosphorylation	GO:0005524	ATP binding	GO:0005829	cytosol	GO:0009987	cellular process	GO:0005488	binding	GO:0005737	cytoplasm
pomegranate_c39468	peter pan-like protein	2.29036e-59	408	207	60	266	1	C;GO:0005634;nucleus	NA	NA	NA	NA	GO:0005634	nucleus	NA	NA	NA	NA	GO:0005623	cell
pomegranate_c64766	phosphatidylinositol transfer protein 1-like	2.76059e-30	408	177	299	123	8	C;GO:0016021;integral to membrane;P;GO:0015914;phospholipid transport;F;GO:0008270;zinc ion binding	GO:0015914	phospholipid transport	GO:0008270	zinc ion binding	GO:0016021	integral to membrane	GO:0008150	biological_process	GO:0005488	binding	GO:0016020	membrane
pomegranate_c48620	protein	1.07392e-38	408	162	164	3	1	P;GO:0009658;chloroplast organization	GO:0009658	chloroplast organization	NA	NA	NA	NA	GO:0016043	cellular component organization	NA	NA	NA	NA
pomegranate_rep_c48482	rrna promoter binding protein	1.19145e-14	408	273	406	134	NA	NA	NA	NA	NA	NA	NA	NA	NA	NA	NA	NA	NA	NA
pomegranate_c58536	uncharacterized protein	4.84597e-24	408	378	30	407	1	C;GO:0044464;cell part	NA	NA	NA	NA	GO:0044464	cell part	NA	NA	NA	NA	GO:0005623	cell
pomegranate_c52409	No hit	NA	408	168	374	207	NA	NA	NA	NA	NA	NA	NA	NA	NA	NA	NA	NA	NA	NA
pomegranate_c56982	No hit	NA	408	351	379	29	NA	NA	NA	NA	NA	NA	NA	NA	NA	NA	NA	NA	NA	NA
pomegranate_c62511	No hit	NA	408	198	74	271	NA	NA	NA	NA	NA	NA	NA	NA	NA	NA	NA	NA	NA	NA
pomegranate_rep_c14196	No hit	NA	408	303	303	1	NA	NA	NA	NA	NA	NA	NA	NA	NA	NA	NA	NA	NA	NA
pomegranate_rep_c46429	No hit	NA	408	198	52	249	NA	NA	NA	NA	NA	NA	NA	NA	NA	NA	NA	NA	NA	NA
pomegranate_rep_c52477	No hit	NA	408	168	372	205	NA	NA	NA	NA	NA	NA	NA	NA	NA	NA	NA	NA	NA	NA
pomegranate_rep_c58138	No hit	NA	408	222	224	3	NA	NA	NA	NA	NA	NA	NA	NA	NA	NA	NA	NA	NA	NA
pomegranate_rep_c64000	af417306_1 adenine nucleotide translocase	1.83664e-27	409	225	82	306	2	C;GO:0016021;integral to membrane;P;GO:0006810;transport	GO:0006810	transport	NA	NA	GO:0016021	integral to membrane	GO:0008150	biological_process	NA	NA	GO:0016020	membrane
pomegranate_c56770	auxin-responsive family protein	1.34965e-16	409	276	133	408	3	C;GO:0005739;mitochondrion;P;GO:0009734;auxin mediated signaling pathway;F;GO:0005516;calmodulin binding	GO:0009734	auxin mediated signaling pathway	GO:0005516	calmodulin binding	GO:0005739	mitochondrion	GO:0009987	cellular process	GO:0005515	protein binding	GO:0005737	cytoplasm
pomegranate_rep_c51089	cytochrome p450 liketbp	1.29535e-57	409	162	225	386	NA	NA	NA	NA	NA	NA	NA	NA	NA	NA	NA	NA	NA	NA
pomegranate_c46976	diacylglycerol o-acyltransferase 2-like	1.83814e-15	409	225	322	98	1	F;GO:0016740;transferase activity	NA	NA	GO:0016740	transferase activity	NA	NA	NA	NA	GO:0003824	catalytic activity	NA	NA
pomegranate_rep_c55362	expansin b1	1.48239e-43	409	234	327	94	7	C;GO:0016023;cytoplasmic membrane-bounded vesicle;P;GO:0019953;sexual reproduction	GO:0019953	sexual reproduction	NA	NA	GO:0016023	cytoplasmic membrane-bounded vesicle	GO:0008150	biological_process	NA	NA	GO:0005737	cytoplasm
pomegranate_c49131	glycosyl hydrolase family 20 protein	1.3173e-13	409	240	241	2	9	C;GO:0005886;plasma membrane;P;GO:0006040;amino sugar metabolic process;F;GO:0043169;cation binding	GO:0006040	amino sugar metabolic process	GO:0043169	cation binding	GO:0005886	plasma membrane	GO:0008152	metabolic process	GO:0005488	binding	GO:0016020	membrane
pomegranate_rep_c30662	low-molecular-weight cysteine-rich 58	1.32275e-13	409	228	386	159	NA	NA	NA	NA	NA	NA	NA	NA	NA	NA	NA	NA	NA	NA
pomegranate_rep_c32282	major latex	4.93262e-22	409	297	112	408	10	C;GO:0005829;cytosol;P;GO:0080184;response to phenylpropanoid;F;GO:0005507;copper ion binding	GO:0080184	response to phenylpropanoid	GO:0005507	copper ion binding	GO:0005829	cytosol	GO:0008150	biological_process	GO:0005488	binding	GO:0005737	cytoplasm
pomegranate_c39248	morn (membrane occupation and recognition nexus) repeat-containing protein	1.69274e-69	409	246	246	1	10	C;GO:0009941;chloroplast envelope;P;GO:0048481;ovule development	GO:0048481	ovule development	NA	NA	GO:0009941	chloroplast envelope	GO:0009908	flower development	NA	NA	GO:0009536	plastid
pomegranate_rep_c50030	pinus taeda anonymous locus cl1848contig1_01 genomic sequence	1.50075e-09	409	189	219	407	9	C;GO:0005737;cytoplasm;P;GO:0010224;response to UV-B;F;GO:0005524;ATP binding	GO:0010224	response to UV-B	GO:0005524	ATP binding	GO:0005737	cytoplasm	GO:0009628	response to abiotic stimulus	GO:0005488	binding	GO:0005623	cell
pomegranate_rep_c36676	probable nucleoredoxin 1-like	1.6545e-08	409	282	91	372	NA	NA	NA	NA	NA	NA	NA	NA	NA	NA	NA	NA	NA	NA
pomegranate_c51066	protein	2.93464e-13	409	399	11	409	2	F;GO:0016787;hydrolase activity	NA	NA	GO:0016787	hydrolase activity	NA	NA	NA	NA	GO:0003824	catalytic activity	NA	NA
pomegranate_c43939	protein timeless homolog	1.35603e-28	409	165	243	407	3	C;GO:0005634;nucleus;P;GO:0042752;regulation of circadian rhythm	GO:0042752	regulation of circadian rhythm	NA	NA	GO:0005634	nucleus	GO:0008150	biological_process	NA	NA	GO:0005623	cell
pomegranate_rep_c45088	protein-tyrosine-phosphatase ibr5	2.64199e-30	409	315	95	409	11	C;GO:0005634;nucleus;P;GO:0035335;peptidyl-tyrosine dephosphorylation;F;GO:0033549;MAP kinase phosphatase activity	GO:0035335	peptidyl-tyrosine dephosphorylation	GO:0033549	MAP kinase phosphatase activity	GO:0005634	nucleus	GO:0019538	protein metabolic process	GO:0016787	hydrolase activity	GO:0005623	cell
pomegranate_c65918	ribulose- -bisphosphate carboxylase oxygenase small subunit	5.45808e-38	409	255	81	335	7	C;GO:0009573;chloroplast ribulose bisphosphate carboxylase complex;P;GO:0055114;oxidation-reduction process;F;GO:0016984;ribulose-bisphosphate carboxylase activity	GO:0055114	oxidation-reduction process	GO:0016984	ribulose-bisphosphate carboxylase activity	GO:0009573	chloroplast ribulose bisphosphate carboxylase complex	GO:0008152	metabolic process	GO:0003824	catalytic activity	GO:0009536	plastid
pomegranate_c49055	rrna intron-encoded homing endonuclease	8.28516e-16	409	195	108	302	NA	NA	NA	NA	NA	NA	NA	NA	NA	NA	NA	NA	NA	NA
pomegranate_rep_c59252	rrna intron-encoded homing endonuclease	5.53256e-28	409	207	94	300	1	F;GO:0004519;endonuclease activity	NA	NA	GO:0004519	endonuclease activity	NA	NA	NA	NA	GO:0016787	hydrolase activity	NA	NA
pomegranate_rep_c28626	transcription factor bhlh135-like	7.70486e-22	409	228	229	2	9	C;GO:0009536;plastid;P;GO:0048510;regulation of timing of transition from vegetative to reproductive phase	GO:0048510	regulation of timing of transition from vegetative to reproductive phase	NA	NA	GO:0009536	plastid	GO:0008150	biological_process	NA	NA	GO:0005737	cytoplasm
pomegranate_c56085	transparent testa 12	1.18869e-22	409	249	104	352	5	C;GO:0044464;cell part;P;GO:0050896;response to stimulus;F;GO:0005215;transporter activity	GO:0050896	response to stimulus	GO:0005215	transporter activity	GO:0044464	cell part	GO:0008150	biological_process	GO:0003674	molecular_function	GO:0005623	cell
pomegranate_c48489	uncharacterized protein	2.57552e-17	409	201	97	297	NA	NA	NA	NA	NA	NA	NA	NA	NA	NA	NA	NA	NA	NA
pomegranate_c55419	uncharacterized protein	7.94216e-12	409	249	251	3	1	C;GO:0005634;nucleus	NA	NA	NA	NA	GO:0005634	nucleus	NA	NA	NA	NA	GO:0005623	cell
pomegranate_c61565	zinc finger	9.47944e-12	409	342	66	407	NA	NA	NA	NA	NA	NA	NA	NA	NA	NA	NA	NA	NA	NA
pomegranate_c45816	No hit	NA	409	162	344	183	NA	NA	NA	NA	NA	NA	NA	NA	NA	NA	NA	NA	NA	NA
pomegranate_c46373	No hit	NA	409	306	104	409	NA	NA	NA	NA	NA	NA	NA	NA	NA	NA	NA	NA	NA	NA
pomegranate_c47247	No hit	NA	409	183	172	354	NA	NA	NA	NA	NA	NA	NA	NA	NA	NA	NA	NA	NA	NA
pomegranate_c47747	No hit	NA	409	204	198	401	NA	NA	NA	NA	NA	NA	NA	NA	NA	NA	NA	NA	NA	NA
pomegranate_c49119	No hit	NA	409	198	212	409	NA	NA	NA	NA	NA	NA	NA	NA	NA	NA	NA	NA	NA	NA
pomegranate_c49152	No hit	NA	409	162	373	212	NA	NA	NA	NA	NA	NA	NA	NA	NA	NA	NA	NA	NA	NA
pomegranate_c53816	No hit	NA	409	180	26	205	NA	NA	NA	NA	NA	NA	NA	NA	NA	NA	NA	NA	NA	NA
pomegranate_c56129	No hit	NA	409	171	173	3	NA	NA	NA	NA	NA	NA	NA	NA	NA	NA	NA	NA	NA	NA
pomegranate_rep_c23250	No hit	NA	409	213	111	323	NA	NA	NA	NA	NA	NA	NA	NA	NA	NA	NA	NA	NA	NA
pomegranate_rep_c40744	No hit	NA	409	237	171	407	NA	NA	NA	NA	NA	NA	NA	NA	NA	NA	NA	NA	NA	NA
pomegranate_rep_c49410	No hit	NA	409	189	33	221	NA	NA	NA	NA	NA	NA	NA	NA	NA	NA	NA	NA	NA	NA
pomegranate_rep_c50636	No hit	NA	409	246	162	407	NA	NA	NA	NA	NA	NA	NA	NA	NA	NA	NA	NA	NA	NA
pomegranate_rep_c51781	No hit	NA	409	306	308	3	NA	NA	NA	NA	NA	NA	NA	NA	NA	NA	NA	NA	NA	NA
pomegranate_rep_c52852	No hit	NA	409	219	356	138	NA	NA	NA	NA	NA	NA	NA	NA	NA	NA	NA	NA	NA	NA
pomegranate_rep_c52996	No hit	NA	409	228	344	117	NA	NA	NA	NA	NA	NA	NA	NA	NA	NA	NA	NA	NA	NA
pomegranate_rep_c55942	No hit	NA	409	273	87	359	NA	NA	NA	NA	NA	NA	NA	NA	NA	NA	NA	NA	NA	NA
pomegranate_rep_c62031	No hit	NA	409	330	330	1	NA	NA	NA	NA	NA	NA	NA	NA	NA	NA	NA	NA	NA	NA
pomegranate_rep_c65155	No hit	NA	409	162	248	409	NA	NA	NA	NA	NA	NA	NA	NA	NA	NA	NA	NA	NA	NA
pomegranate_rep_c66509	No hit	NA	409	240	384	145	NA	NA	NA	NA	NA	NA	NA	NA	NA	NA	NA	NA	NA	NA
pomegranate_rep_c21259	60s ribosomal protein l39	1.66639e-08	410	180	47	226	5	C;GO:0005840;ribosome;P;GO:0042254;ribosome biogenesis;F;GO:0003735;structural constituent of ribosome	GO:0042254	ribosome biogenesis	GO:0003735	structural constituent of ribosome	GO:0005840	ribosome	GO:0009987	cellular process	GO:0005198	structural molecule activity	GO:0005737	cytoplasm
pomegranate_rep_c52420	ascorbate peroxidase	1.76804e-34	410	240	265	26	5	P;GO:0055114;oxidation-reduction process;F;GO:0020037;heme binding	GO:0055114	oxidation-reduction process	GO:0020037	heme binding	NA	NA	GO:0008152	metabolic process	GO:0005488	binding	NA	NA
pomegranate_rep_c52165	cinnamoyl- reductase	1.35688e-26	410	387	22	408	10	P;GO:0055114;oxidation-reduction process;F;GO:0050662;coenzyme binding	GO:0055114	oxidation-reduction process	GO:0050662	coenzyme binding	NA	NA	GO:0008152	metabolic process	GO:0005488	binding	NA	NA
pomegranate_rep_c40050	cytochrome p450	3.67761e-29	410	207	207	1	7	P;GO:0055114;oxidation-reduction process;F;GO:0050598;taxane 13-alpha-hydroxylase activity	GO:0055114	oxidation-reduction process	GO:0050598	taxane 13-alpha-hydroxylase activity	NA	NA	GO:0008152	metabolic process	GO:0003824	catalytic activity	NA	NA
pomegranate_rep_c52789	cytochrome p450 like_tbp	1.07015e-39	410	171	239	409	1	F;GO:0016491;oxidoreductase activity	NA	NA	GO:0016491	oxidoreductase activity	NA	NA	NA	NA	GO:0003824	catalytic activity	NA	NA
pomegranate_c54319	cytochrome p450-like protein	1.00395e-29	410	345	363	19	5	P;GO:0051707;response to other organism;F;GO:0016491;oxidoreductase activity	GO:0051707	response to other organism	GO:0016491	oxidoreductase activity	NA	NA	GO:0009607	response to biotic stimulus	GO:0003824	catalytic activity	NA	NA
pomegranate_c53609	cytosolic phosphoglucomutase	1.68822e-22	410	261	148	408	21	C;GO:0044445;cytosolic part;P;GO:0048229;gametophyte development;F;GO:0004614;phosphoglucomutase activity	GO:0048229	gametophyte development	GO:0004614	phosphoglucomutase activity	GO:0044445	cytosolic part	GO:0008150	biological_process	GO:0003824	catalytic activity	GO:0005829	cytosol
pomegranate_rep_c47109	endoribonuclease l-psp family protein	3.76041e-39	410	372	38	409	12	C;GO:0009941;chloroplast envelope;P;GO:0051252;regulation of RNA metabolic process;F;GO:0004521;endoribonuclease activity	GO:0051252	regulation of RNA metabolic process	GO:0004521	endoribonuclease activity	GO:0009941	chloroplast envelope	GO:0009987	cellular process	GO:0016787	hydrolase activity	GO:0009536	plastid
pomegranate_c62813	exosome complex component mtr3-like	2.74038e-19	410	216	223	8	8	C;GO:0005737;cytoplasm;P;GO:0051252;regulation of RNA metabolic process;F;GO:0003723;RNA binding	GO:0051252	regulation of RNA metabolic process	GO:0003723	RNA binding	GO:0005737	cytoplasm	GO:0009987	cellular process	GO:0005488	binding	GO:0005623	cell
pomegranate_c27778	glycine hydroxymethyltransferase	1.651e-40	410	261	261	1	7	C;GO:0005737;cytoplasm;P;GO:0032259;methylation;F;GO:0030170;pyridoxal phosphate binding	GO:0032259	methylation	GO:0030170	pyridoxal phosphate binding	GO:0005737	cytoplasm	GO:0008152	metabolic process	GO:0005488	binding	GO:0005623	cell
pomegranate_c50545	kinesin calponin homology and calcium binding and coiled-coil domain-containing protein	1.59913e-35	410	273	8	280	19	C;GO:0005886;plasma membrane;P;GO:0051567;histone H3-K9 methylation;F;GO:0005524;ATP binding	GO:0051567	histone H3-K9 methylation	GO:0005524	ATP binding	GO:0005886	plasma membrane	GO:0019538	protein metabolic process	GO:0005488	binding	GO:0016020	membrane
pomegranate_rep_c48341	metallothionein-like protein	1.19145e-14	410	306	361	56	NA	NA	NA	NA	NA	NA	NA	NA	NA	NA	NA	NA	NA	NA
pomegranate_c46977	methyl-accepting chemotaxis protein	2.47857e-20	410	312	98	409	5	C;GO:0016020;membrane;P;GO:0007165;signal transduction;F;GO:0004872;receptor activity	GO:0007165	signal transduction	GO:0004872	receptor activity	GO:0016020	membrane	GO:0009987	cellular process	GO:0003674	molecular_function	GO:0005575	cellular_component
pomegranate_c31980	pentatricopeptide repeat-containing	4.5275e-14	410	282	284	3	NA	NA	NA	NA	NA	NA	NA	NA	NA	NA	NA	NA	NA	NA
pomegranate_c56972	protein	6.96518e-39	410	225	117	341	5	C;GO:0005634;nucleus;P;GO:0042542;response to hydrogen peroxide;F;GO:0016597;amino acid binding	GO:0042542	response to hydrogen peroxide	GO:0016597	amino acid binding	GO:0005634	nucleus	GO:0008150	biological_process	GO:0005488	binding	GO:0005623	cell
pomegranate_c59022	protein	1.27001e-24	410	273	327	55	4	C;GO:0005886;plasma membrane;P;GO:0010264;myo-inositol hexakisphosphate biosynthetic process;F;GO:0000166;nucleotide binding	GO:0010264	myo-inositol hexakisphosphate biosynthetic process	GO:0000166	nucleotide binding	GO:0005886	plasma membrane	GO:0009058	biosynthetic process	GO:0005488	binding	GO:0016020	membrane
pomegranate_rep_c45863	protein	2.80458e-25	410	159	370	212	NA	NA	NA	NA	NA	NA	NA	NA	NA	NA	NA	NA	NA	NA
pomegranate_rep_c62105	protein	4.56009e-15	410	186	186	1	1	C;GO:0005739;mitochondrion	NA	NA	NA	NA	GO:0005739	mitochondrion	NA	NA	NA	NA	GO:0005737	cytoplasm
pomegranate_rep_c45649	protein fam73b-like	2.42609e-38	410	270	139	408	NA	NA	NA	NA	NA	NA	NA	NA	NA	NA	NA	NA	NA	NA
pomegranate_rep_c17860	pyruvate cytosolic isozyme-like	2.83585e-16	410	312	312	1	11	C;GO:0005886;plasma membrane;P;GO:0046686;response to cadmium ion;F;GO:0030955;potassium ion binding	GO:0046686	response to cadmium ion	GO:0030955	potassium ion binding	GO:0005886	plasma membrane	GO:0008150	biological_process	GO:0005488	binding	GO:0016020	membrane
pomegranate_c51339	rrna intron-encoded homing endonuclease	2.10347e-27	410	219	354	136	1	F;GO:0004519;endonuclease activity	NA	NA	GO:0004519	endonuclease activity	NA	NA	NA	NA	GO:0016787	hydrolase activity	NA	NA
pomegranate_rep_c32131	set domain	1.36319e-10	410	396	397	2	NA	NA	NA	NA	NA	NA	NA	NA	NA	NA	NA	NA	NA	NA
pomegranate_c43185	sh2 domain protein b	4.84845e-08	410	372	37	408	NA	NA	NA	NA	NA	NA	NA	NA	NA	NA	NA	NA	NA	NA
pomegranate_rep_c48584	uncharacterized protein	1.50991e-17	410	369	38	406	NA	NA	NA	NA	NA	NA	NA	NA	NA	NA	NA	NA	NA	NA
pomegranate_c48052	uncharacterized protein loc100258764	7.8506e-21	410	177	167	343	1	C;GO:0016023;cytoplasmic membrane-bounded vesicle	NA	NA	NA	NA	GO:0016023	cytoplasmic membrane-bounded vesicle	NA	NA	NA	NA	GO:0005737	cytoplasm
pomegranate_c60673	uncharacterized protein loc100786754	4.37508e-17	410	387	387	1	NA	NA	NA	NA	NA	NA	NA	NA	NA	NA	NA	NA	NA	NA
pomegranate_rep_c33718	uncharacterized protein loc100866091	1.01279e-13	410	201	118	318	NA	NA	NA	NA	NA	NA	NA	NA	NA	NA	NA	NA	NA	NA
pomegranate_rep_c63593	white-brown-complex abc transporter family	5.63507e-65	410	339	339	1	7	C;GO:0016021;integral to membrane;P;GO:0015748;organophosphate ester transport;F;GO:0015416;organic phosphonate transmembrane-transporting ATPase activity	GO:0015748	organophosphate ester transport	GO:0015416	organic phosphonate transmembrane-transporting ATPase activity	GO:0016021	integral to membrane	GO:0008150	biological_process	GO:0016787	hydrolase activity	GO:0016020	membrane
pomegranate_c45495	No hit	NA	410	153	117	269	NA	NA	NA	NA	NA	NA	NA	NA	NA	NA	NA	NA	NA	NA
pomegranate_c51509	No hit	NA	410	180	41	220	NA	NA	NA	NA	NA	NA	NA	NA	NA	NA	NA	NA	NA	NA
pomegranate_c51659	No hit	NA	410	201	170	370	NA	NA	NA	NA	NA	NA	NA	NA	NA	NA	NA	NA	NA	NA
pomegranate_c54256	No hit	NA	410	150	61	210	NA	NA	NA	NA	NA	NA	NA	NA	NA	NA	NA	NA	NA	NA
pomegranate_c56248	No hit	NA	410	243	168	410	NA	NA	NA	NA	NA	NA	NA	NA	NA	NA	NA	NA	NA	NA
pomegranate_c65147	No hit	NA	410	402	402	1	NA	NA	NA	NA	NA	NA	NA	NA	NA	NA	NA	NA	NA	NA
pomegranate_rep_c40466	No hit	NA	410	204	162	365	NA	NA	NA	NA	NA	NA	NA	NA	NA	NA	NA	NA	NA	NA
pomegranate_rep_c49033	No hit	NA	410	291	293	3	NA	NA	NA	NA	NA	NA	NA	NA	NA	NA	NA	NA	NA	NA
pomegranate_rep_c52751	No hit	NA	410	240	361	122	NA	NA	NA	NA	NA	NA	NA	NA	NA	NA	NA	NA	NA	NA
pomegranate_rep_c54715	No hit	NA	410	177	166	342	NA	NA	NA	NA	NA	NA	NA	NA	NA	NA	NA	NA	NA	NA
pomegranate_rep_c57377	No hit	NA	410	210	335	126	NA	NA	NA	NA	NA	NA	NA	NA	NA	NA	NA	NA	NA	NA
pomegranate_rep_c65386	No hit	NA	410	216	322	107	NA	NA	NA	NA	NA	NA	NA	NA	NA	NA	NA	NA	NA	NA
pomegranate_rep_c58840	50s ribosomal protein chloroplast	1.45043e-12	411	324	32	355	9	C;GO:0016020;membrane;P;GO:0042254;ribosome biogenesis;F;GO:0003735;structural constituent of ribosome	GO:0042254	ribosome biogenesis	GO:0003735	structural constituent of ribosome	GO:0016020	membrane	GO:0009987	cellular process	GO:0005198	structural molecule activity	GO:0005575	cellular_component
pomegranate_rep_c53360	chaperone -domain containing protein	1.96839e-13	411	276	332	57	2	C;GO:0005737;cytoplasm;F;GO:0005515;protein binding	NA	NA	GO:0005515	protein binding	GO:0005737	cytoplasm	NA	NA	GO:0005488	binding	GO:0005623	cell
pomegranate_rep_c47075	cytochrome p450 liketbp	4.93656e-61	411	186	187	2	NA	NA	NA	NA	NA	NA	NA	NA	NA	NA	NA	NA	NA	NA
pomegranate_c54075	dicer-like protein 4	8.71386e-58	411	297	299	3	32	C;GO:0005634;nucleus;P;GO:0050826;response to freezing;F;GO:0008026;ATP-dependent helicase activity	GO:0050826	response to freezing	GO:0008026	ATP-dependent helicase activity	GO:0005634	nucleus	GO:0009628	response to abiotic stimulus	GO:0016787	hydrolase activity	GO:0005623	cell
pomegranate_rep_c46190	dynamin-related protein 1e-like isoform 3	5.31373e-23	411	189	269	81	12	C;GO:0009504;cell plate;P;GO:0050832;defense response to fungus;F;GO:0005525;GTP binding	GO:0050832	defense response to fungus	GO:0005525	GTP binding	GO:0009504	cell plate	GO:0009607	response to biotic stimulus	GO:0005488	binding	GO:0005737	cytoplasm
pomegranate_rep_c51179	endo- -beta-glucanase	1.30579e-29	411	198	196	393	3	P;GO:0005985;sucrose metabolic process;F;GO:0008810;cellulase activity	GO:0005985	sucrose metabolic process	GO:0008810	cellulase activity	NA	NA	GO:0009987	cellular process	GO:0016787	hydrolase activity	NA	NA
pomegranate_c57336	glutelin type-a	9.97488e-38	411	207	209	3	6	C;GO:0009506;plasmodesma;F;GO:0045735;nutrient reservoir activity	NA	NA	GO:0045735	nutrient reservoir activity	GO:0009506	plasmodesma	NA	NA	GO:0003674	molecular_function	GO:0005575	cellular_component
pomegranate_rep_c53199	glyceraldhyde-3-phosphate dehydrogenase	1.47134e-53	411	372	374	3	6	P;GO:0055114;oxidation-reduction process;F;GO:0051287;NAD binding	GO:0055114	oxidation-reduction process	GO:0051287	NAD binding	NA	NA	GO:0008152	metabolic process	GO:0005488	binding	NA	NA
pomegranate_rep_c41624	lipid transfer protein	4.21806e-10	411	294	69	362	NA	NA	NA	NA	NA	NA	NA	NA	NA	NA	NA	NA	NA	NA
pomegranate_rep_c45429	luc7 n_terminus domain-containing protein	2.40818e-27	411	189	175	363	NA	NA	NA	NA	NA	NA	NA	NA	NA	NA	NA	NA	NA	NA
pomegranate_rep_c51161	membrane steroid-binding protein 1	6.95671e-20	411	267	361	95	6	C;GO:0044444;cytoplasmic part;P;GO:0022900;electron transport chain;F;GO:0016491;oxidoreductase activity	GO:0022900	electron transport chain	GO:0016491	oxidoreductase activity	GO:0044444	cytoplasmic part	GO:0009987	cellular process	GO:0003824	catalytic activity	GO:0005737	cytoplasm
pomegranate_c51338	mitochondrial carrier protein	5.88574e-30	411	180	38	217	4	C;GO:0016021;integral to membrane;P;GO:0055085;transmembrane transport	GO:0055085	transmembrane transport	NA	NA	GO:0016021	integral to membrane	GO:0009987	cellular process	NA	NA	GO:0016020	membrane
pomegranate_rep_c46562	pantothenate kinase 2	9.14379e-07	411	171	241	411	5	C;GO:0005829;cytosol;P;GO:0015940;pantothenate biosynthetic process;F;GO:0005515;protein binding	GO:0015940	pantothenate biosynthetic process	GO:0005515	protein binding	GO:0005829	cytosol	GO:0009987	cellular process	GO:0005488	binding	GO:0005737	cytoplasm
pomegranate_c37612	pentatricopeptide repeat-containing	4.91838e-37	411	300	64	363	1	C;GO:0005739;mitochondrion	NA	NA	NA	NA	GO:0005739	mitochondrion	NA	NA	NA	NA	GO:0005737	cytoplasm
pomegranate_c34686	pentatricopeptide repeat-containing protein	2.09337e-27	411	162	250	411	2	C;GO:0009507;chloroplast;P;GO:0009793;embryo development ending in seed dormancy	GO:0009793	embryo development ending in seed dormancy	NA	NA	GO:0009507	chloroplast	GO:0009791	post-embryonic development	NA	NA	GO:0009536	plastid
pomegranate_rep_c48105	pescadillo-like protein	4.52302e-18	411	195	215	409	7	C;GO:0005730;nucleolus;P;GO:0051604;protein maturation;F;GO:0003713;transcription coactivator activity	GO:0051604	protein maturation	GO:0003713	transcription coactivator activity	GO:0005730	nucleolus	GO:0019538	protein metabolic process	GO:0003674	molecular_function	GO:0005634	nucleus
pomegranate_c46262	potassium transporter 5	3.26446e-39	411	192	14	205	3	C;GO:0016020;membrane;P;GO:0071805;potassium ion transmembrane transport;F;GO:0015079;potassium ion transmembrane transporter activity	GO:0071805	potassium ion transmembrane transport	GO:0015079	potassium ion transmembrane transporter activity	GO:0016020	membrane	GO:0009987	cellular process	GO:0005215	transporter activity	GO:0005575	cellular_component
pomegranate_c48155	PREDICTED: hypothetical protein LOC100573825 [Acyrthosiphon pisum]	9.06385e-23	411	207	209	3	NA	NA	NA	NA	NA	NA	NA	NA	NA	NA	NA	NA	NA	NA
pomegranate_c47583	receptor serine-threonine protein	1.61029e-11	411	231	49	279	6	C;GO:0005886;plasma membrane;P;GO:0009069;serine family amino acid metabolic process;F;GO:0005524;ATP binding	GO:0009069	serine family amino acid metabolic process	GO:0005524	ATP binding	GO:0005886	plasma membrane	GO:0009987	cellular process	GO:0005488	binding	GO:0016020	membrane
pomegranate_rep_c68468	senescence-associated protein	1.87108e-60	411	183	185	3	NA	NA	NA	NA	NA	NA	NA	NA	NA	NA	NA	NA	NA	NA
pomegranate_rep_c46399	serine carboxypeptidase-like 18-like	9.16032e-15	411	285	286	2	3	P;GO:0006508;proteolysis;F;GO:0016746;transferase activity, transferring acyl groups	GO:0006508	proteolysis	GO:0016746	transferase activity, transferring acyl groups	NA	NA	GO:0019538	protein metabolic process	GO:0016740	transferase activity	NA	NA
pomegranate_c46368	ubiquinol-cytochrome c reductase iron-sulfur subunit	4.06656e-39	411	375	376	2	10	C;GO:0070469;respiratory chain;P;GO:0022900;electron transport chain;F;GO:0051537;2 iron, 2 sulfur cluster binding	GO:0022900	electron transport chain	GO:0051537	2 iron, 2 sulfur cluster binding	GO:0070469	respiratory chain	GO:0009987	cellular process	GO:0005488	binding	GO:0016020	membrane
pomegranate_rep_c55335	ubiquitin-activating enzyme e1	1.70146e-37	411	195	71	265	7	C;GO:0005886;plasma membrane;P;GO:0051707;response to other organism;F;GO:0008641;small protein activating enzyme activity	GO:0051707	response to other organism	GO:0008641	small protein activating enzyme activity	GO:0005886	plasma membrane	GO:0009607	response to biotic stimulus	GO:0003824	catalytic activity	GO:0016020	membrane
pomegranate_rep_c49521	uncharacterized partial	2.45749e-26	411	204	205	2	3	P;GO:0008152;metabolic process;F;GO:0016491;oxidoreductase activity	GO:0008152	metabolic process	GO:0016491	oxidoreductase activity	NA	NA	GO:0008150	biological_process	GO:0003824	catalytic activity	NA	NA
pomegranate_c46114	uncharacterized protein	1.11055e-12	411	159	251	93	2	C;GO:0009507;chloroplast;P;GO:0010207;photosystem II assembly	GO:0010207	photosystem II assembly	NA	NA	GO:0009507	chloroplast	GO:0016043	cellular component organization	NA	NA	GO:0009536	plastid
pomegranate_c62585	uncharacterized protein	4.36712e-09	411	165	200	364	NA	NA	NA	NA	NA	NA	NA	NA	NA	NA	NA	NA	NA	NA
pomegranate_rep_c47728	uncharacterized protein	2.39513e-23	411	252	158	409	8	C;GO:0005886;plasma membrane;P;GO:0080129;proteasome core complex assembly	GO:0080129	proteasome core complex assembly	NA	NA	GO:0005886	plasma membrane	GO:0016043	cellular component organization	NA	NA	GO:0016020	membrane
pomegranate_rep_c50645	uncharacterized protein loc100803853	1.75997e-30	411	405	5	409	NA	NA	NA	NA	NA	NA	NA	NA	NA	NA	NA	NA	NA	NA
pomegranate_c60787	like protein	4.85409e-32	411	171	239	409	11	C;GO:0009570;chloroplast stroma;P;GO:0048481;ovule development;F;GO:0008047;enzyme activator activity	GO:0048481	ovule development	GO:0008047	enzyme activator activity	GO:0009570	chloroplast stroma	GO:0009908	flower development	GO:0030234	enzyme regulator activity	GO:0009536	plastid
pomegranate_c57324	No hit	NA	411	219	98	316	NA	NA	NA	NA	NA	NA	NA	NA	NA	NA	NA	NA	NA	NA
pomegranate_rep_c23682	No hit	NA	411	165	246	410	NA	NA	NA	NA	NA	NA	NA	NA	NA	NA	NA	NA	NA	NA
pomegranate_rep_c36022	No hit	NA	411	237	74	310	NA	NA	NA	NA	NA	NA	NA	NA	NA	NA	NA	NA	NA	NA
pomegranate_rep_c40674	No hit	NA	411	234	234	1	NA	NA	NA	NA	NA	NA	NA	NA	NA	NA	NA	NA	NA	NA
pomegranate_rep_c43807	No hit	NA	411	294	117	410	NA	NA	NA	NA	NA	NA	NA	NA	NA	NA	NA	NA	NA	NA
pomegranate_rep_c60126	No hit	NA	411	162	45	206	NA	NA	NA	NA	NA	NA	NA	NA	NA	NA	NA	NA	NA	NA
pomegranate_rep_c62968	No hit	NA	411	156	255	410	NA	NA	NA	NA	NA	NA	NA	NA	NA	NA	NA	NA	NA	NA
pomegranate_rep_c67406	1-aminocyclopropane-1-carboxylate oxidase	2.00521e-46	412	387	26	412	6	C;GO:0005737;cytoplasm;P;GO:0055114;oxidation-reduction process;F;GO:0016707;gibberellin 3-beta-dioxygenase activity	GO:0055114	oxidation-reduction process	GO:0016707	gibberellin 3-beta-dioxygenase activity	GO:0005737	cytoplasm	GO:0008152	metabolic process	GO:0003824	catalytic activity	GO:0005623	cell
pomegranate_rep_c39358	alanyl-trna synthetase	1.18045e-46	412	270	141	410	18	C;GO:0009507;chloroplast;P;GO:0051604;protein maturation;F;GO:0005524;ATP binding	GO:0051604	protein maturation	GO:0005524	ATP binding	GO:0009507	chloroplast	GO:0019538	protein metabolic process	GO:0005488	binding	GO:0009536	plastid
pomegranate_rep_c60805	atp-dependent zinc metalloprotease ftsh chloroplastic-like	2.81758e-24	412	192	226	35	8	C;GO:0016020;membrane;P;GO:0044238;primary metabolic process;F;GO:0017111;nucleoside-triphosphatase activity	GO:0044238	primary metabolic process	GO:0017111	nucleoside-triphosphatase activity	GO:0016020	membrane	GO:0008152	metabolic process	GO:0016787	hydrolase activity	GO:0005575	cellular_component
pomegranate_rep_c47004	cov1-like protein	3.02647e-45	412	198	214	411	NA	NA	NA	NA	NA	NA	NA	NA	NA	NA	NA	NA	NA	NA
pomegranate_rep_c35959	dead-box atp-dependent rna helicase 40	8.23602e-08	412	210	201	410	8	C;GO:0005773;vacuole;P;GO:0044281;small molecule metabolic process;F;GO:0097159;organic cyclic compound binding	GO:0044281	small molecule metabolic process	GO:0097159	organic cyclic compound binding	GO:0005773	vacuole	GO:0008152	metabolic process	GO:0005488	binding	GO:0005737	cytoplasm
pomegranate_rep_c68126	ef hand family protein	3.10079e-39	412	162	200	361	2	C;GO:0009536;plastid;F;GO:0005509;calcium ion binding	NA	NA	GO:0005509	calcium ion binding	GO:0009536	plastid	NA	NA	GO:0005488	binding	GO:0005737	cytoplasm
pomegranate_rep_c48368	gdp dissociation inhibitor	1.60187e-46	412	174	239	66	3	P;GO:0048227;plasma membrane to endosome transport;F;GO:0005093;Rab GDP-dissociation inhibitor activity	GO:0048227	plasma membrane to endosome transport	GO:0005093	Rab GDP-dissociation inhibitor activity	NA	NA	GO:0009987	cellular process	GO:0030234	enzyme regulator activity	NA	NA
pomegranate_c49029	glutamate synthase 1	2.07041e-57	412	162	371	210	25	C;GO:0016021;integral to membrane;P;GO:0097054;L-glutamate biosynthetic process;F;GO:0051538;3 iron, 4 sulfur cluster binding	GO:0097054	L-glutamate biosynthetic process	GO:0051538	3 iron, 4 sulfur cluster binding	GO:0016021	integral to membrane	GO:0009987	cellular process	GO:0005488	binding	GO:0016020	membrane
pomegranate_c51219	hemoglobin t1 polymer precursor	6.3061e-08	412	162	288	127	NA	NA	NA	NA	NA	NA	NA	NA	NA	NA	NA	NA	NA	NA
pomegranate_rep_c58196	hydroxyproline-rich glycoprotein family protein	4.25246e-34	412	282	351	70	5	C;GO:0005634;nucleus;P;GO:0016558;protein import into peroxisome matrix;F;GO:0005515;protein binding	GO:0016558	protein import into peroxisome matrix	GO:0005515	protein binding	GO:0005634	nucleus	GO:0016043	cellular component organization	GO:0005488	binding	GO:0005623	cell
pomegranate_c64484	kinase-like protein	2.19303e-62	412	219	168	386	27	C;GO:0005886;plasma membrane;P;GO:0050832;defense response to fungus;F;GO:0005524;ATP binding	GO:0050832	defense response to fungus	GO:0005524	ATP binding	GO:0005886	plasma membrane	GO:0009607	response to biotic stimulus	GO:0005488	binding	GO:0016020	membrane
pomegranate_rep_c62685	metal ion binding	5.81411e-30	412	228	228	1	3	C;GO:0005634;nucleus;P;GO:0030001;metal ion transport;F;GO:0046872;metal ion binding	GO:0030001	metal ion transport	GO:0046872	metal ion binding	GO:0005634	nucleus	GO:0008150	biological_process	GO:0005488	binding	GO:0005623	cell
pomegranate_c46204	moesin ezrin	7.68701e-30	412	357	359	3	11	C;GO:0071944;cell periphery;P;GO:0044085;cellular component biogenesis;F;GO:0005515;protein binding	GO:0044085	cellular component biogenesis	GO:0005515	protein binding	GO:0071944	cell periphery	GO:0008150	biological_process	GO:0005488	binding	GO:0005623	cell
pomegranate_rep_c66439	multidrug resistance protein abc transporter family	4.02369e-51	412	222	190	411	1	P;GO:0016567;protein ubiquitination	GO:0016567	protein ubiquitination	NA	NA	NA	NA	GO:0019538	protein metabolic process	NA	NA	NA	NA
pomegranate_rep_c66916	multidrug resistance protein abc transporter family	1.68653e-30	412	168	139	306	NA	NA	NA	NA	NA	NA	NA	NA	NA	NA	NA	NA	NA	NA
pomegranate_c47565	myosin-like protein	2.31987e-18	412	186	47	232	NA	NA	NA	NA	NA	NA	NA	NA	NA	NA	NA	NA	NA	NA
pomegranate_c50291	permease family protein	2.1458e-51	412	372	40	411	NA	NA	NA	NA	NA	NA	NA	NA	NA	NA	NA	NA	NA	NA
pomegranate_c48441	protein	4.36495e-25	412	276	57	332	7	C;GO:0016021;integral to membrane;P;GO:0006807;nitrogen compound metabolic process;F;GO:0004348;glucosylceramidase activity	GO:0006807	nitrogen compound metabolic process	GO:0004348	glucosylceramidase activity	GO:0016021	integral to membrane	GO:0008152	metabolic process	GO:0016787	hydrolase activity	GO:0016020	membrane
pomegranate_rep_c47297	protein pns1	3.20881e-36	412	273	274	2	2	C;GO:0005886;plasma membrane;P;GO:0019344;cysteine biosynthetic process	GO:0019344	cysteine biosynthetic process	NA	NA	GO:0005886	plasma membrane	GO:0009987	cellular process	NA	NA	GO:0016020	membrane
pomegranate_rep_c56997	ras-related protein rab-2b-like isoform 2	4.79792e-25	412	258	258	1	16	C;GO:0043025;neuronal cell body;P;GO:0045921;positive regulation of exocytosis;F;GO:0019003;GDP binding	GO:0045921	positive regulation of exocytosis	GO:0019003	GDP binding	GO:0043025	neuronal cell body	GO:0009987	cellular process	GO:0005488	binding	GO:0005623	cell
pomegranate_c47698	rrna intron-encoded homing endonuclease	2.22217e-37	412	192	221	412	NA	NA	NA	NA	NA	NA	NA	NA	NA	NA	NA	NA	NA	NA
pomegranate_rep_c63821	s-adenosylmethionine synthetase	2.60914e-24	412	192	63	254	13	C;GO:0005886;plasma membrane;P;GO:0009809;lignin biosynthetic process;F;GO:0005524;ATP binding	GO:0009809	lignin biosynthetic process	GO:0005524	ATP binding	GO:0005886	plasma membrane	GO:0019748	secondary metabolic process	GO:0005488	binding	GO:0016020	membrane
pomegranate_rep_c41813	serine threonine protein phosphatase	4.70802e-39	412	156	32	187	9	C;GO:0008287;protein serine/threonine phosphatase complex;P;GO:0050789;regulation of biological process;F;GO:0046914;transition metal ion binding	GO:0050789	regulation of biological process	GO:0046914	transition metal ion binding	GO:0008287	protein serine/threonine phosphatase complex	GO:0008150	biological_process	GO:0005488	binding	GO:0005623	cell
pomegranate_rep_c50293	serine-threonine protein plant-	4.89608e-23	412	225	63	287	5	C;GO:0016023;cytoplasmic membrane-bounded vesicle;P;GO:0016310;phosphorylation;F;GO:0004674;protein serine/threonine kinase activity	GO:0016310	phosphorylation	GO:0004674	protein serine/threonine kinase activity	GO:0016023	cytoplasmic membrane-bounded vesicle	GO:0009987	cellular process	GO:0016740	transferase activity	GO:0005737	cytoplasm
pomegranate_rep_c67422	ubiquitin family protein	1.18045e-30	412	285	349	65	NA	NA	NA	NA	NA	NA	NA	NA	NA	NA	NA	NA	NA	NA
pomegranate_rep_c33823	uncharacterized protein	3.54776e-35	412	195	392	198	NA	NA	NA	NA	NA	NA	NA	NA	NA	NA	NA	NA	NA	NA
pomegranate_c26840	No hit	NA	412	252	341	90	NA	NA	NA	NA	NA	NA	NA	NA	NA	NA	NA	NA	NA	NA
pomegranate_c40043	No hit	NA	412	291	293	3	NA	NA	NA	NA	NA	NA	NA	NA	NA	NA	NA	NA	NA	NA
pomegranate_c46750	No hit	NA	412	159	252	410	NA	NA	NA	NA	NA	NA	NA	NA	NA	NA	NA	NA	NA	NA
pomegranate_c54678	No hit	NA	412	282	293	12	NA	NA	NA	NA	NA	NA	NA	NA	NA	NA	NA	NA	NA	NA
pomegranate_c55004	No hit	NA	412	225	227	3	NA	NA	NA	NA	NA	NA	NA	NA	NA	NA	NA	NA	NA	NA
pomegranate_rep_c33549	No hit	NA	412	243	38	280	NA	NA	NA	NA	NA	NA	NA	NA	NA	NA	NA	NA	NA	NA
pomegranate_rep_c48073	No hit	NA	412	168	304	137	NA	NA	NA	NA	NA	NA	NA	NA	NA	NA	NA	NA	NA	NA
pomegranate_rep_c48208	No hit	NA	412	267	57	323	NA	NA	NA	NA	NA	NA	NA	NA	NA	NA	NA	NA	NA	NA
pomegranate_rep_c50193	No hit	NA	412	165	166	2	NA	NA	NA	NA	NA	NA	NA	NA	NA	NA	NA	NA	NA	NA
pomegranate_rep_c53762	No hit	NA	412	180	182	3	NA	NA	NA	NA	NA	NA	NA	NA	NA	NA	NA	NA	NA	NA
pomegranate_rep_c54436	No hit	NA	412	216	233	18	NA	NA	NA	NA	NA	NA	NA	NA	NA	NA	NA	NA	NA	NA
pomegranate_rep_c59991	No hit	NA	412	309	32	340	NA	NA	NA	NA	NA	NA	NA	NA	NA	NA	NA	NA	NA	NA
pomegranate_rep_c48398	26s proteasome regulatory particle non-atpase subunit	1.26769e-16	413	189	394	206	10	C;GO:0016023;cytoplasmic membrane-bounded vesicle;P;GO:0080129;proteasome core complex assembly	GO:0080129	proteasome core complex assembly	NA	NA	GO:0016023	cytoplasmic membrane-bounded vesicle	GO:0016043	cellular component organization	NA	NA	GO:0005737	cytoplasm
pomegranate_rep_c63955	cinnamyl alcohol dehydrogenase	9.37961e-20	413	306	359	54	3	P;GO:0044237;cellular metabolic process;F;GO:0016616;oxidoreductase activity, acting on the CH-OH group of donors, NAD or NADP as acceptor	GO:0044237	cellular metabolic process	GO:0016616	oxidoreductase activity, acting on the CH-OH group of donors, NAD or NADP as acceptor	NA	NA	GO:0009987	cellular process	GO:0003824	catalytic activity	NA	NA
pomegranate_c62059	dolichyl-diphosphooligosaccharide-protein glycosyltransferase subunit stt3a	3.36014e-30	413	162	399	238	4	C;GO:0008250;oligosaccharyltransferase complex;P;GO:0006486;protein glycosylation;F;GO:0004576;oligosaccharyl transferase activity	GO:0006486	protein glycosylation	GO:0004576	oligosaccharyl transferase activity	GO:0008250	oligosaccharyltransferase complex	GO:0019538	protein metabolic process	GO:0016740	transferase activity	GO:0016020	membrane
pomegranate_c51467	early-responsive to dehydration stress protein	4.21032e-20	413	318	37	354	5	C;GO:0016023;cytoplasmic membrane-bounded vesicle	NA	NA	NA	NA	GO:0016023	cytoplasmic membrane-bounded vesicle	NA	NA	NA	NA	GO:0005737	cytoplasm
pomegranate_rep_c58623	general transcription factor iih subunit	1.26769e-16	413	183	223	405	3	C;GO:0005634;nucleus;P;GO:0006289;nucleotide-excision repair;F;GO:0003677;DNA binding	GO:0006289	nucleotide-excision repair	GO:0003677	DNA binding	GO:0005634	nucleus	GO:0009987	cellular process	GO:0005488	binding	GO:0005623	cell
pomegranate_rep_c52923	integral membrane protein duf6 containing protein	9.66766e-31	413	282	132	413	2	C;GO:0016020;membrane	NA	NA	NA	NA	GO:0016020	membrane	NA	NA	NA	NA	GO:0005575	cellular_component
pomegranate_rep_c47347	metallothionein-like protein	1.31186e-13	413	162	328	167	NA	NA	NA	NA	NA	NA	NA	NA	NA	NA	NA	NA	NA	NA
pomegranate_rep_c51287	myb-like transcription factor-like protein	3.00573e-30	413	315	72	386	14	C;GO:0005667;transcription factor complex;P;GO:0080167;response to karrikin;F;GO:0003700;sequence-specific DNA binding transcription factor activity	GO:0080167	response to karrikin	GO:0003700	sequence-specific DNA binding transcription factor activity	GO:0005667	transcription factor complex	GO:0009628	response to abiotic stimulus	GO:0003674	molecular_function	GO:0005654	nucleoplasm
pomegranate_c59351	pentatricopeptide repeat-containing	1.83054e-15	413	318	15	332	NA	NA	NA	NA	NA	NA	NA	NA	NA	NA	NA	NA	NA	NA
[truncated: 59,388 more rows]
